# Supplementary material for: LABRADOR—A Computational Workflow for Virus Detection in High-Throughput Sequencing Data
Source: Viruses. 2021 Dec 18;13(12):2541. doi: 10.3390/v13122541 (PMC8704571; doi:10.3390/v13122541)
Supplement: Supplementary file 1 [file viruses-13-02541-s001.zip]

Archive with 1 entries (1 files):
- viruses-1494708-supplementary.xlsx
