# Supplementary material for: LABRADOR—A Computational Workflow for Virus Detection in High-Throughput Sequencing Data
Source: Viruses. 2021 Dec 18;13(12):2541. doi: 10.3390/v13122541 (PMC8704571; doi:10.3390/v13122541)
Supplement: Supplementary file 1 [file viruses-13-02541-s001.zip › viruses-1494708-supplementary.xlsx]

## Sheet: Tables S1
Table S1. Viral taxa found in guidelines for biologics safety and accession numbers of viruses belonging to these taxa. All viruses listed are known to have a vertebrate host (NCBI whole genomes).
taxon	NC_id
Adenoviridae	NC_000899
Adenoviridae	NC_000942
Adenoviridae	NC_001405
Adenoviridae	NC_001454
Adenoviridae	NC_001460
Adenoviridae	NC_001720
Adenoviridae	NC_001734
Adenoviridae	NC_001813
Adenoviridae	NC_001876
Adenoviridae	NC_001958
Adenoviridae	NC_002501
Adenoviridae	NC_002513
Adenoviridae	NC_002685
Adenoviridae	NC_002702
Adenoviridae	NC_003266
Adenoviridae	NC_004037
Adenoviridae	NC_006144
Adenoviridae	NC_006879
Adenoviridae	NC_009989
Adenoviridae	NC_010956
Adenoviridae	NC_011202
Adenoviridae	NC_011203
Adenoviridae	NC_012584
Adenoviridae	NC_012959
Adenoviridae	NC_014564
Adenoviridae	NC_014899
Adenoviridae	NC_014969
Adenoviridae	NC_015225
Adenoviridae	NC_015323
Adenoviridae	NC_015455
Adenoviridae	NC_015932
Adenoviridae	NC_016437
Adenoviridae	NC_016895
Adenoviridae	NC_017825
Adenoviridae	NC_017979
Adenoviridae	NC_020074
Adenoviridae	NC_020485
Adenoviridae	NC_020487
Adenoviridae	NC_021168
Adenoviridae	NC_021221
Adenoviridae	NC_022266
Adenoviridae	NC_022612
Adenoviridae	NC_022613
Adenoviridae	NC_024150
Adenoviridae	NC_024474
Adenoviridae	NC_024486
Adenoviridae	NC_024684
Adenoviridae	NC_025678
Adenoviridae	NC_025962
Adenoviridae	NC_027705
Adenoviridae	NC_027708
Adenoviridae	NC_028103
Adenoviridae	NC_028105
Adenoviridae	NC_028107
Adenoviridae	NC_028113
Adenoviridae	NC_029898
Adenoviridae	NC_029899
Adenoviridae	NC_029902
Adenoviridae	NC_030116
Adenoviridae	NC_030792
Adenoviridae	NC_030860
Adenoviridae	NC_030874
Adenoviridae	NC_031503
Adenoviridae	NC_031948
Adenoviridae	NC_032105
Adenoviridae	NC_034382
Adenoviridae	NC_034626
Adenoviridae	NC_034834
Adenoviridae	NC_035072
Adenoviridae	NC_035207
Adenoviridae	NC_035619
Adenoviridae	NC_038332
Adenoviridae	NC_038333
Adenoviridae	NC_038334
Adenoviridae	NC_039032
Adenoviridae	NC_040811
Adenoviridae	NC_043092
Adenoviridae	NC_043093
Adenoviridae	NC_043094
Adenoviridae	NC_043405
Adenoviridae	NC_044934
Adenoviridae	NC_044936
Adenoviridae	NC_044960
Alphairidovirinae	NC_001824
Alphairidovirinae	NC_003494
Alphairidovirinae	NC_005832
Alphairidovirinae	NC_005902
Alphairidovirinae	NC_005946
Alphairidovirinae	NC_006549
Alphairidovirinae	NC_017940
Alphairidovirinae	NC_027778
Alphairidovirinae	NC_028461
Alphairidovirinae	NC_030394
Alphairidovirinae	NC_030842
Alphairidovirinae	NC_033423
Alphairidovirinae	NC_038507
Alphairidovirinae	NC_038508
Alphairidovirinae	NC_039034
Alphavirus	NC_001449
Alphavirus	NC_001512
Alphavirus	NC_001544
Alphavirus	NC_001547
Alphavirus	NC_001786
Alphavirus	NC_003215
Alphavirus	NC_003417
Alphavirus	NC_003433
Alphavirus	NC_003899
Alphavirus	NC_003900
Alphavirus	NC_003908
Alphavirus	NC_003930
Alphavirus	NC_004162
Alphavirus	NC_006558
Alphavirus	NC_012561
Alphavirus	NC_013528
Alphavirus	NC_016959
Alphavirus	NC_016960
Alphavirus	NC_016961
Alphavirus	NC_016962
Alphavirus	NC_018615
Alphavirus	NC_023812
Alphavirus	NC_024887
Alphavirus	NC_038670
Alphavirus	NC_038671
Alphavirus	NC_038672
Alphavirus	NC_038673
Alphavirus	NC_038674
Alphavirus	NC_038675
Alphavirus	NC_038857
Alphavirus	NC_043198
Alphavirus	NC_043402
Alphavirus	NC_043403
Anelloviridae	NC_001427
Anelloviridae	NC_002076
Anelloviridae	NC_002195
Anelloviridae	NC_007013
Anelloviridae	NC_007014
Anelloviridae	NC_009225
Anelloviridae	NC_012126
Anelloviridae	NC_014068
Anelloviridae	NC_014069
Anelloviridae	NC_014070
Anelloviridae	NC_014071
Anelloviridae	NC_014072
Anelloviridae	NC_014073
Anelloviridae	NC_014074
Anelloviridae	NC_014075
Anelloviridae	NC_014076
Anelloviridae	NC_014077
Anelloviridae	NC_014078
Anelloviridae	NC_014079
Anelloviridae	NC_014080
Anelloviridae	NC_014081
Anelloviridae	NC_014082
Anelloviridae	NC_014083
Anelloviridae	NC_014084
Anelloviridae	NC_014085
Anelloviridae	NC_014086
Anelloviridae	NC_014087
Anelloviridae	NC_014088
Anelloviridae	NC_014089
Anelloviridae	NC_014090
Anelloviridae	NC_014091
Anelloviridae	NC_014092
Anelloviridae	NC_014093
Anelloviridae	NC_014094
Anelloviridae	NC_014095
Anelloviridae	NC_014096
Anelloviridae	NC_014097
Anelloviridae	NC_014480
Anelloviridae	NC_015212
Anelloviridae	NC_015396
Anelloviridae	NC_015783
Anelloviridae	NC_017091
Anelloviridae	NC_018401
Anelloviridae	NC_020498
Anelloviridae	NC_022788
Anelloviridae	NC_022789
Anelloviridae	NC_024890
Anelloviridae	NC_024891
Anelloviridae	NC_024908
Anelloviridae	NC_025215
Anelloviridae	NC_025726
Anelloviridae	NC_025727
Anelloviridae	NC_025966
Anelloviridae	NC_026138
Anelloviridae	NC_026662
Anelloviridae	NC_026663
Anelloviridae	NC_026664
Anelloviridae	NC_026764
Anelloviridae	NC_026765
Anelloviridae	NC_027059
Anelloviridae	NC_027430
Anelloviridae	NC_030297
Anelloviridae	NC_030650
Anelloviridae	NC_034978
Anelloviridae	NC_035135
Anelloviridae	NC_035136
Anelloviridae	NC_035192
Anelloviridae	NC_038336
Anelloviridae	NC_038337
Anelloviridae	NC_038338
Anelloviridae	NC_038339
Anelloviridae	NC_038340
Anelloviridae	NC_038341
Anelloviridae	NC_038342
Anelloviridae	NC_038343
Anelloviridae	NC_038344
Anelloviridae	NC_038345
Anelloviridae	NC_038346
Anelloviridae	NC_038347
Anelloviridae	NC_038348
Anelloviridae	NC_038349
Anelloviridae	NC_038350
Anelloviridae	NC_038351
Anelloviridae	NC_038352
Anelloviridae	NC_038353
Anelloviridae	NC_038354
Anelloviridae	NC_038355
Anelloviridae	NC_038356
Anelloviridae	NC_038357
Anelloviridae	NC_038358
Anelloviridae	NC_038359
Anelloviridae	NC_038360
Anelloviridae	NC_038361
Anelloviridae	NC_038362
Anelloviridae	NC_038363
Anelloviridae	NC_040531
Anelloviridae	NC_040546
Anelloviridae	NC_040547
Anelloviridae	NC_040617
Anelloviridae	NC_040618
Anelloviridae	NC_040668
Anelloviridae	NC_040686
Anelloviridae	NC_040687
Anelloviridae	NC_040720
Anelloviridae	NC_040801
Anelloviridae	NC_043413
Anelloviridae	NC_043414
Anelloviridae	NC_043415
Arteriviridae	NC_001639
Arteriviridae	NC_001961
Arteriviridae	NC_002532
Arteriviridae	NC_003092
Arteriviridae	NC_025112
Arteriviridae	NC_025113
Arteriviridae	NC_026439
Arteriviridae	NC_026509
Arteriviridae	NC_026811
Arteriviridae	NC_027124
Arteriviridae	NC_028963
Arteriviridae	NC_029053
Arteriviridae	NC_029992
Arteriviridae	NC_032987
Arteriviridae	NC_033553
Arteriviridae	NC_034455
Arteriviridae	NC_035127
Arteriviridae	NC_038292
Arteriviridae	NC_038293
Arteriviridae	NC_040535
Arteriviridae	NC_043487
Asfarviridae	NC_001659
Asfarviridae	NC_044941
Asfarviridae	NC_044942
Asfarviridae	NC_044943
Asfarviridae	NC_044944
Asfarviridae	NC_044945
Asfarviridae	NC_044946
Asfarviridae	NC_044948
Asfarviridae	NC_044949
Asfarviridae	NC_044950
Asfarviridae	NC_044951
Asfarviridae	NC_044952
Asfarviridae	NC_044953
Asfarviridae	NC_044954
Asfarviridae	NC_044955
Asfarviridae	NC_044956
Asfarviridae	NC_044958
Asfarviridae	NC_044959
Astroviridae	NC_001943
Astroviridae	NC_002469
Astroviridae	NC_002470
Astroviridae	NC_003790
Astroviridae	NC_004579
Astroviridae	NC_005790
Astroviridae	NC_011400
Astroviridae	NC_012437
Astroviridae	NC_013060
Astroviridae	NC_013443
Astroviridae	NC_015935
Astroviridae	NC_016155
Astroviridae	NC_016896
Astroviridae	NC_018702
Astroviridae	NC_019026
Astroviridae	NC_019027
Astroviridae	NC_019028
Astroviridae	NC_019494
Astroviridae	NC_022249
Astroviridae	NC_023629
Astroviridae	NC_023630
Astroviridae	NC_023631
Astroviridae	NC_023632
Astroviridae	NC_023636
Astroviridae	NC_023674
Astroviridae	NC_023675
Astroviridae	NC_024297
Astroviridae	NC_024472
Astroviridae	NC_024498
Astroviridae	NC_024701
Astroviridae	NC_025346
Astroviridae	NC_025379
Astroviridae	NC_026814
Astroviridae	NC_027426
Astroviridae	NC_027711
Astroviridae	NC_030922
Astroviridae	NC_032423
Astroviridae	NC_032426
Astroviridae	NC_032484
Astroviridae	NC_033792
Astroviridae	NC_033821
Astroviridae	NC_034567
Astroviridae	NC_034974
Astroviridae	NC_034975
Astroviridae	NC_035471
Astroviridae	NC_035758
Astroviridae	NC_036583
Astroviridae	NC_037655
Astroviridae	NC_038368
Astroviridae	NC_040647
Astroviridae	NC_043096
Astroviridae	NC_043097
Astroviridae	NC_043098
Astroviridae	NC_043099
Astroviridae	NC_043100
Astroviridae	NC_043101
Astroviridae	NC_043102
Astroviridae	NC_043103
Astroviridae	NC_043416
Betanodavirus	NC_003448
Betanodavirus	NC_008040
Betanodavirus	NC_008041
Betanodavirus	NC_013458
Betanodavirus	NC_013459
Betanodavirus	NC_013460
Betanodavirus	NC_013461
Betanodavirus	NC_024492
Betanodavirus	NC_024493
Birnaviridae	NC_001915
Birnaviridae	NC_001916
Birnaviridae	NC_004168
Birnaviridae	NC_004169
Birnaviridae	NC_004176
Birnaviridae	NC_004177
Birnaviridae	NC_004178
Birnaviridae	NC_004179
Birnaviridae	NC_005982
Birnaviridae	NC_005983
Birnaviridae	NC_016517
Birnaviridae	NC_016518
Birnaviridae	NC_028252
Birnaviridae	NC_028253
Birnaviridae	NC_030242
Birnaviridae	NC_030244
Birnaviridae	NC_038869
Birnaviridae	NC_038870
Bornaviridae	NC_001607
Bornaviridae	NC_024296
Bornaviridae	NC_024778
Bornaviridae	NC_027892
Bornaviridae	NC_028106
Bornaviridae	NC_029642
Bornaviridae	NC_030688
Bornaviridae	NC_030689
Bornaviridae	NC_030690
Bornaviridae	NC_030691
Bornaviridae	NC_030692
Bornaviridae	NC_030701
Bornaviridae	NC_038268
Bornaviridae	NC_039013
Bornaviridae	NC_039014
Bornaviridae	NC_039189
Bornaviridae	NC_039190
Bunyavirales	NC_001925
Bunyavirales	NC_001926
Bunyavirales	NC_001927
Bunyavirales	NC_003466
Bunyavirales	NC_003467
Bunyavirales	NC_003468
Bunyavirales	NC_004108
Bunyavirales	NC_004109
Bunyavirales	NC_004110
Bunyavirales	NC_004157
Bunyavirales	NC_004158
Bunyavirales	NC_004159
Bunyavirales	NC_004291
Bunyavirales	NC_004292
Bunyavirales	NC_004293
Bunyavirales	NC_004294
Bunyavirales	NC_004297
Bunyavirales	NC_005077
Bunyavirales	NC_005078
Bunyavirales	NC_005079
Bunyavirales	NC_005080
Bunyavirales	NC_005081
Bunyavirales	NC_005082
Bunyavirales	NC_005214
Bunyavirales	NC_005215
Bunyavirales	NC_005216
Bunyavirales	NC_005217
Bunyavirales	NC_005218
Bunyavirales	NC_005219
Bunyavirales	NC_005220
Bunyavirales	NC_005221
Bunyavirales	NC_005222
Bunyavirales	NC_005223
Bunyavirales	NC_005224
Bunyavirales	NC_005225
Bunyavirales	NC_005226
Bunyavirales	NC_005227
Bunyavirales	NC_005228
Bunyavirales	NC_005233
Bunyavirales	NC_005234
Bunyavirales	NC_005235
Bunyavirales	NC_005236
Bunyavirales	NC_005237
Bunyavirales	NC_005238
Bunyavirales	NC_005300
Bunyavirales	NC_005301
Bunyavirales	NC_005302
Bunyavirales	NC_005775
Bunyavirales	NC_005776
Bunyavirales	NC_005777
Bunyavirales	NC_005894
Bunyavirales	NC_005897
Bunyavirales	NC_006313
Bunyavirales	NC_006317
Bunyavirales	NC_006318
Bunyavirales	NC_006319
Bunyavirales	NC_006320
Bunyavirales	NC_006433
Bunyavirales	NC_006435
Bunyavirales	NC_006437
Bunyavirales	NC_006439
Bunyavirales	NC_006447
Bunyavirales	NC_006573
Bunyavirales	NC_006574
Bunyavirales	NC_006575
Bunyavirales	NC_007903
Bunyavirales	NC_007904
Bunyavirales	NC_007905
Bunyavirales	NC_007906
Bunyavirales	NC_009894
Bunyavirales	NC_009895
Bunyavirales	NC_009896
Bunyavirales	NC_010247
Bunyavirales	NC_010248
Bunyavirales	NC_010249
Bunyavirales	NC_010250
Bunyavirales	NC_010251
Bunyavirales	NC_010252
Bunyavirales	NC_010253
Bunyavirales	NC_010254
Bunyavirales	NC_010255
Bunyavirales	NC_010256
Bunyavirales	NC_010562
Bunyavirales	NC_010563
Bunyavirales	NC_010700
Bunyavirales	NC_010701
Bunyavirales	NC_010702
Bunyavirales	NC_010703
Bunyavirales	NC_010704
Bunyavirales	NC_010707
Bunyavirales	NC_010708
Bunyavirales	NC_010756
Bunyavirales	NC_010757
Bunyavirales	NC_010758
Bunyavirales	NC_010759
Bunyavirales	NC_010760
Bunyavirales	NC_010761
Bunyavirales	NC_012776
Bunyavirales	NC_012777
Bunyavirales	NC_013057
Bunyavirales	NC_013058
Bunyavirales	NC_014395
Bunyavirales	NC_014396
Bunyavirales	NC_014397
Bunyavirales	NC_015373
Bunyavirales	NC_015374
Bunyavirales	NC_015375
Bunyavirales	NC_015411
Bunyavirales	NC_015412
Bunyavirales	NC_015413
Bunyavirales	NC_015450
Bunyavirales	NC_015451
Bunyavirales	NC_015452
Bunyavirales	NC_016152
Bunyavirales	NC_016153
Bunyavirales	NC_018136
Bunyavirales	NC_018137
Bunyavirales	NC_018138
Bunyavirales	NC_018459
Bunyavirales	NC_018460
Bunyavirales	NC_018461
Bunyavirales	NC_018462
Bunyavirales	NC_018463
Bunyavirales	NC_018464
Bunyavirales	NC_018465
Bunyavirales	NC_018466
Bunyavirales	NC_018467
Bunyavirales	NC_018476
Bunyavirales	NC_018477
Bunyavirales	NC_018478
Bunyavirales	NC_018481
Bunyavirales	NC_018482
Bunyavirales	NC_018483
Bunyavirales	NC_018484
Bunyavirales	NC_018710
Bunyavirales	NC_018711
Bunyavirales	NC_022037
Bunyavirales	NC_022038
Bunyavirales	NC_022039
Bunyavirales	NC_022595
Bunyavirales	NC_022596
Bunyavirales	NC_022597
Bunyavirales	NC_022630
Bunyavirales	NC_022631
Bunyavirales	NC_022632
Bunyavirales	NC_023633
Bunyavirales	NC_023634
Bunyavirales	NC_023635
Bunyavirales	NC_023761
Bunyavirales	NC_023762
Bunyavirales	NC_023763
Bunyavirales	NC_023764
Bunyavirales	NC_023765
Bunyavirales	NC_023766
Bunyavirales	NC_024074
Bunyavirales	NC_024075
Bunyavirales	NC_024076
Bunyavirales	NC_024494
Bunyavirales	NC_024495
Bunyavirales	NC_024496
Bunyavirales	NC_025831
Bunyavirales	NC_025832
Bunyavirales	NC_025833
Bunyavirales	NC_026018
Bunyavirales	NC_026019
Bunyavirales	NC_026246
Bunyavirales	NC_026247
Bunyavirales	NC_026281
Bunyavirales	NC_026282
Bunyavirales	NC_026283
Bunyavirales	NC_027134
Bunyavirales	NC_027135
Bunyavirales	NC_027136
Bunyavirales	NC_027137
Bunyavirales	NC_027140
Bunyavirales	NC_027141
Bunyavirales	NC_027142
Bunyavirales	NC_029082
Bunyavirales	NC_029122
Bunyavirales	NC_029123
Bunyavirales	NC_029124
Bunyavirales	NC_029127
Bunyavirales	NC_029128
Bunyavirales	NC_029129
Bunyavirales	NC_029901
Bunyavirales	NC_029903
Bunyavirales	NC_029931
Bunyavirales	NC_029932
Bunyavirales	NC_029933
Bunyavirales	NC_029935
Bunyavirales	NC_029936
Bunyavirales	NC_033830
Bunyavirales	NC_033831
Bunyavirales	NC_033835
Bunyavirales	NC_033836
Bunyavirales	NC_033837
Bunyavirales	NC_033838
Bunyavirales	NC_033839
Bunyavirales	NC_033840
Bunyavirales	NC_033841
Bunyavirales	NC_033842
Bunyavirales	NC_033843
Bunyavirales	NC_033844
Bunyavirales	NC_033845
Bunyavirales	NC_033846
Bunyavirales	NC_033847
Bunyavirales	NC_033848
Bunyavirales	NC_033849
Bunyavirales	NC_033850
Bunyavirales	NC_034386
Bunyavirales	NC_034387
Bunyavirales	NC_034388
Bunyavirales	NC_034389
Bunyavirales	NC_034391
Bunyavirales	NC_034392
Bunyavirales	NC_034393
Bunyavirales	NC_034394
Bunyavirales	NC_034395
Bunyavirales	NC_034396
Bunyavirales	NC_034397
Bunyavirales	NC_034398
Bunyavirales	NC_034399
Bunyavirales	NC_034400
Bunyavirales	NC_034401
Bunyavirales	NC_034402
Bunyavirales	NC_034403
Bunyavirales	NC_034404
Bunyavirales	NC_034405
Bunyavirales	NC_034406
Bunyavirales	NC_034407
Bunyavirales	NC_034464
Bunyavirales	NC_034465
Bunyavirales	NC_034466
Bunyavirales	NC_034467
Bunyavirales	NC_034470
Bunyavirales	NC_034473
Bunyavirales	NC_034474
Bunyavirales	NC_034475
Bunyavirales	NC_034476
Bunyavirales	NC_034477
Bunyavirales	NC_034478
Bunyavirales	NC_034479
Bunyavirales	NC_034480
Bunyavirales	NC_034481
Bunyavirales	NC_034482
Bunyavirales	NC_034483
Bunyavirales	NC_034484
Bunyavirales	NC_034485
Bunyavirales	NC_034486
Bunyavirales	NC_034487
Bunyavirales	NC_034488
Bunyavirales	NC_034489
Bunyavirales	NC_034490
Bunyavirales	NC_034491
Bunyavirales	NC_034492
Bunyavirales	NC_034493
Bunyavirales	NC_034494
Bunyavirales	NC_034495
Bunyavirales	NC_034496
Bunyavirales	NC_034497
Bunyavirales	NC_034498
Bunyavirales	NC_034499
Bunyavirales	NC_034500
Bunyavirales	NC_034501
Bunyavirales	NC_034502
Bunyavirales	NC_034503
Bunyavirales	NC_034504
Bunyavirales	NC_034505
Bunyavirales	NC_034506
Bunyavirales	NC_034510
Bunyavirales	NC_034511
Bunyavirales	NC_034512
Bunyavirales	NC_034515
Bunyavirales	NC_034516
Bunyavirales	NC_034517
Bunyavirales	NC_034518
Bunyavirales	NC_034519
Bunyavirales	NC_034520
Bunyavirales	NC_034521
Bunyavirales	NC_034522
Bunyavirales	NC_034525
Bunyavirales	NC_034526
Bunyavirales	NC_034527
Bunyavirales	NC_034528
Bunyavirales	NC_034552
Bunyavirales	NC_034553
Bunyavirales	NC_034554
Bunyavirales	NC_034555
Bunyavirales	NC_034556
Bunyavirales	NC_034557
Bunyavirales	NC_034558
Bunyavirales	NC_034559
Bunyavirales	NC_034560
Bunyavirales	NC_034561
Bunyavirales	NC_034562
Bunyavirales	NC_034563
Bunyavirales	NC_034564
Bunyavirales	NC_034565
Bunyavirales	NC_034566
Bunyavirales	NC_036636
Bunyavirales	NC_037612
Bunyavirales	NC_037613
Bunyavirales	NC_037614
Bunyavirales	NC_037615
Bunyavirales	NC_037616
Bunyavirales	NC_037617
Bunyavirales	NC_038257
Bunyavirales	NC_038258
Bunyavirales	NC_038259
Bunyavirales	NC_038273
Bunyavirales	NC_038274
Bunyavirales	NC_038298
Bunyavirales	NC_038299
Bunyavirales	NC_038300
Bunyavirales	NC_038364
Bunyavirales	NC_038365
Bunyavirales	NC_038366
Bunyavirales	NC_038367
Bunyavirales	NC_038373
Bunyavirales	NC_038374
Bunyavirales	NC_038383
Bunyavirales	NC_038384
Bunyavirales	NC_038423
Bunyavirales	NC_038424
Bunyavirales	NC_038446
Bunyavirales	NC_038447
Bunyavirales	NC_038505
Bunyavirales	NC_038506
Bunyavirales	NC_038513
Bunyavirales	NC_038514
Bunyavirales	NC_038515
Bunyavirales	NC_038528
Bunyavirales	NC_038529
Bunyavirales	NC_038530
Bunyavirales	NC_038694
Bunyavirales	NC_038695
Bunyavirales	NC_038696
Bunyavirales	NC_038704
Bunyavirales	NC_038705
Bunyavirales	NC_038709
Bunyavirales	NC_038710
Bunyavirales	NC_038711
Bunyavirales	NC_038715
Bunyavirales	NC_038716
Bunyavirales	NC_038718
Bunyavirales	NC_038719
Bunyavirales	NC_038720
Bunyavirales	NC_038721
Bunyavirales	NC_038722
Bunyavirales	NC_038723
Bunyavirales	NC_038724
Bunyavirales	NC_038725
Bunyavirales	NC_038727
Bunyavirales	NC_038728
Bunyavirales	NC_038729
Bunyavirales	NC_038730
Bunyavirales	NC_038731
Bunyavirales	NC_038732
Bunyavirales	NC_038733
Bunyavirales	NC_038734
Bunyavirales	NC_038735
Bunyavirales	NC_038736
Bunyavirales	NC_038737
Bunyavirales	NC_038738
Bunyavirales	NC_038739
Bunyavirales	NC_038740
Bunyavirales	NC_038741
Bunyavirales	NC_038742
Bunyavirales	NC_038743
Bunyavirales	NC_038938
Bunyavirales	NC_038939
Bunyavirales	NC_038940
Bunyavirales	NC_038941
Bunyavirales	NC_038942
Bunyavirales	NC_038943
Bunyavirales	NC_039005
Bunyavirales	NC_039006
Bunyavirales	NC_039007
Bunyavirales	NC_039008
Bunyavirales	NC_039009
Bunyavirales	NC_039010
Bunyavirales	NC_039011
Bunyavirales	NC_039012
Bunyavirales	NC_039183
Bunyavirales	NC_039184
Bunyavirales	NC_039185
Bunyavirales	NC_039186
Bunyavirales	NC_039187
Bunyavirales	NC_039188
Bunyavirales	NC_039191
Bunyavirales	NC_039192
Bunyavirales	NC_039193
Bunyavirales	NC_039220
Bunyavirales	NC_039221
Bunyavirales	NC_039222
Bunyavirales	NC_040426
Bunyavirales	NC_040427
Bunyavirales	NC_040428
Bunyavirales	NC_040464
Bunyavirales	NC_040465
Bunyavirales	NC_040466
Bunyavirales	NC_040492
Bunyavirales	NC_040493
Bunyavirales	NC_040494
Bunyavirales	NC_040762
Bunyavirales	NC_040763
Bunyavirales	NC_043034
Bunyavirales	NC_043035
Bunyavirales	NC_043036
Bunyavirales	NC_043037
Bunyavirales	NC_043068
Bunyavirales	NC_043069
Bunyavirales	NC_043070
Bunyavirales	NC_043073
Bunyavirales	NC_043074
Bunyavirales	NC_043075
Bunyavirales	NC_043125
Bunyavirales	NC_043126
Bunyavirales	NC_043127
Bunyavirales	NC_043174
Bunyavirales	NC_043175
Bunyavirales	NC_043176
Bunyavirales	NC_043207
Bunyavirales	NC_043208
Bunyavirales	NC_043209
Bunyavirales	NC_043407
Bunyavirales	NC_043408
Bunyavirales	NC_043409
Bunyavirales	NC_043431
Bunyavirales	NC_043434
Bunyavirales	NC_043435
Bunyavirales	NC_043436
Bunyavirales	NC_043437
Bunyavirales	NC_043438
Bunyavirales	NC_043439
Bunyavirales	NC_043440
Bunyavirales	NC_043441
Bunyavirales	NC_043442
Bunyavirales	NC_043443
Bunyavirales	NC_043444
Bunyavirales	NC_043450
Bunyavirales	NC_043451
Bunyavirales	NC_043452
Bunyavirales	NC_043499
Bunyavirales	NC_043500
Bunyavirales	NC_043501
Bunyavirales	NC_043509
Bunyavirales	NC_043510
Bunyavirales	NC_043511
Bunyavirales	NC_043527
Bunyavirales	NC_043546
Bunyavirales	NC_043547
Bunyavirales	NC_043548
Bunyavirales	NC_043549
Bunyavirales	NC_043550
Bunyavirales	NC_043551
Bunyavirales	NC_043552
Bunyavirales	NC_043553
Bunyavirales	NC_043554
Bunyavirales	NC_043555
Bunyavirales	NC_043556
Bunyavirales	NC_043557
Bunyavirales	NC_043558
Bunyavirales	NC_043559
Bunyavirales	NC_043560
Bunyavirales	NC_043561
Bunyavirales	NC_043562
Bunyavirales	NC_043563
Bunyavirales	NC_043564
Bunyavirales	NC_043565
Bunyavirales	NC_043566
Bunyavirales	NC_043567
Bunyavirales	NC_043568
Bunyavirales	NC_043569
Bunyavirales	NC_043570
Bunyavirales	NC_043571
Bunyavirales	NC_043572
Bunyavirales	NC_043573
Bunyavirales	NC_043574
Bunyavirales	NC_043575
Bunyavirales	NC_043576
Bunyavirales	NC_043577
Bunyavirales	NC_043578
Bunyavirales	NC_043579
Bunyavirales	NC_043580
Bunyavirales	NC_043581
Bunyavirales	NC_043582
Bunyavirales	NC_043583
Bunyavirales	NC_043584
Bunyavirales	NC_043585
Bunyavirales	NC_043586
Bunyavirales	NC_043587
Bunyavirales	NC_043588
Bunyavirales	NC_043589
Bunyavirales	NC_043590
Bunyavirales	NC_043591
Bunyavirales	NC_043592
Bunyavirales	NC_043593
Bunyavirales	NC_043594
Bunyavirales	NC_043595
Bunyavirales	NC_043596
Bunyavirales	NC_043597
Bunyavirales	NC_043598
Bunyavirales	NC_043599
Bunyavirales	NC_043600
Bunyavirales	NC_043601
Bunyavirales	NC_043602
Bunyavirales	NC_043603
Bunyavirales	NC_043604
Bunyavirales	NC_043605
Bunyavirales	NC_043606
Bunyavirales	NC_043607
Bunyavirales	NC_043608
Bunyavirales	NC_043612
Bunyavirales	NC_043613
Bunyavirales	NC_043614
Bunyavirales	NC_043615
Bunyavirales	NC_043616
Bunyavirales	NC_043617
Bunyavirales	NC_043618
Bunyavirales	NC_043619
Bunyavirales	NC_043620
Bunyavirales	NC_043621
Bunyavirales	NC_043622
Bunyavirales	NC_043623
Bunyavirales	NC_043627
Bunyavirales	NC_043628
Bunyavirales	NC_043629
Bunyavirales	NC_043630
Bunyavirales	NC_043631
Bunyavirales	NC_043632
Bunyavirales	NC_043633
Bunyavirales	NC_043634
Bunyavirales	NC_043635
Bunyavirales	NC_043636
Bunyavirales	NC_043637
Bunyavirales	NC_043638
Bunyavirales	NC_043639
Bunyavirales	NC_043640
Bunyavirales	NC_043641
Bunyavirales	NC_043645
Bunyavirales	NC_043646
Bunyavirales	NC_043647
Bunyavirales	NC_043650
Bunyavirales	NC_043651
Bunyavirales	NC_043652
Bunyavirales	NC_043653
Bunyavirales	NC_043654
Bunyavirales	NC_043655
Bunyavirales	NC_043673
Bunyavirales	NC_043674
Bunyavirales	NC_043675
Bunyavirales	NC_043686
Bunyavirales	NC_043687
Bunyavirales	NC_043688
Bunyavirales	NC_043689
Bunyavirales	NC_043690
Bunyavirales	NC_043691
Bunyavirales	NC_043692
Bunyavirales	NC_043693
Bunyavirales	NC_043694
Bunyavirales	NC_043697
Bunyavirales	NC_043698
Bunyavirales	NC_043699
Caliciviridae	NC_000940
Caliciviridae	NC_001481
Caliciviridae	NC_001543
Caliciviridae	NC_001959
Caliciviridae	NC_002551
Caliciviridae	NC_002615
Caliciviridae	NC_004064
Caliciviridae	NC_004541
Caliciviridae	NC_004542
Caliciviridae	NC_006269
Caliciviridae	NC_006554
Caliciviridae	NC_006875
Caliciviridae	NC_007916
Caliciviridae	NC_008311
Caliciviridae	NC_008580
Caliciviridae	NC_010624
Caliciviridae	NC_011050
Caliciviridae	NC_011704
Caliciviridae	NC_012699
Caliciviridae	NC_017936
Caliciviridae	NC_019712
Caliciviridae	NC_024031
Caliciviridae	NC_024078
Caliciviridae	NC_025676
Caliciviridae	NC_027026
Caliciviridae	NC_027122
Caliciviridae	NC_029645
Caliciviridae	NC_029646
Caliciviridae	NC_029647
Caliciviridae	NC_030793
Caliciviridae	NC_031324
Caliciviridae	NC_033081
Caliciviridae	NC_033776
Caliciviridae	NC_034444
Caliciviridae	NC_035675
Caliciviridae	NC_039475
Caliciviridae	NC_039476
Caliciviridae	NC_039477
Caliciviridae	NC_039897
Caliciviridae	NC_040674
Caliciviridae	NC_040876
Caliciviridae	NC_043512
Caliciviridae	NC_043516
Caliciviridae	NC_044045
Caliciviridae	NC_044046
Caliciviridae	NC_044047
Circovirus	NC_001792
Circovirus	NC_001944
Circovirus	NC_002361
Circovirus	NC_003054
Circovirus	NC_003410
Circovirus	NC_005053
Circovirus	NC_005148
Circovirus	NC_006561
Circovirus	NC_007220
Circovirus	NC_008033
Circovirus	NC_008375
Circovirus	NC_008521
Circovirus	NC_008522
Circovirus	NC_013774
Circovirus	NC_015399
Circovirus	NC_017843
Circovirus	NC_020099
Circovirus	NC_020904
Circovirus	NC_021206
Circovirus	NC_022897
Circovirus	NC_023421
Circovirus	NC_023885
Circovirus	NC_024694
Circovirus	NC_025246
Circovirus	NC_025247
Circovirus	NC_026945
Circovirus	NC_028045
Circovirus	NC_031753
Circovirus	NC_034210
Circovirus	NC_035194
Circovirus	NC_035195
Circovirus	NC_035196
Circovirus	NC_035200
Circovirus	NC_035799
Circovirus	NC_036593
Circovirus	NC_038385
Circovirus	NC_038386
Circovirus	NC_038387
Circovirus	NC_038388
Circovirus	NC_038389
Circovirus	NC_038390
Circovirus	NC_038391
Circovirus	NC_038392
Circovirus	NC_039033
Circovirus	NC_040363
Circovirus	NC_040380
Circovirus	NC_040381
Circovirus	NC_040382
Circovirus	NC_040383
Circovirus	NC_040386
Circovirus	NC_040576
Circovirus	NC_040833
Cornidovirineae	NC_001451
Cornidovirineae	NC_001846
Cornidovirineae	NC_002306
Cornidovirineae	NC_002645
Cornidovirineae	NC_003045
Cornidovirineae	NC_003436
Cornidovirineae	NC_004718
Cornidovirineae	NC_005831
Cornidovirineae	NC_006213
Cornidovirineae	NC_006577
Cornidovirineae	NC_009019
Cornidovirineae	NC_009020
Cornidovirineae	NC_009021
Cornidovirineae	NC_009657
Cornidovirineae	NC_009988
Cornidovirineae	NC_010437
Cornidovirineae	NC_010438
Cornidovirineae	NC_010646
Cornidovirineae	NC_010800
Cornidovirineae	NC_011547
Cornidovirineae	NC_011549
Cornidovirineae	NC_011550
Cornidovirineae	NC_012936
Cornidovirineae	NC_014470
Cornidovirineae	NC_016991
Cornidovirineae	NC_016992
Cornidovirineae	NC_016993
Cornidovirineae	NC_016994
Cornidovirineae	NC_016995
Cornidovirineae	NC_016996
Cornidovirineae	NC_017083
Cornidovirineae	NC_018871
Cornidovirineae	NC_019843
Cornidovirineae	NC_022103
Cornidovirineae	NC_023760
Cornidovirineae	NC_025217
Cornidovirineae	NC_026011
Cornidovirineae	NC_028752
Cornidovirineae	NC_028806
Cornidovirineae	NC_028811
Cornidovirineae	NC_028814
Cornidovirineae	NC_028824
Cornidovirineae	NC_028833
Cornidovirineae	NC_030292
Cornidovirineae	NC_030886
Cornidovirineae	NC_032107
Cornidovirineae	NC_032730
Cornidovirineae	NC_034440
Cornidovirineae	NC_034972
Cornidovirineae	NC_035191
Cornidovirineae	NC_038861
Cornidovirineae	NC_039207
Cornidovirineae	NC_039208
Cornidovirineae	NC_045512
Filoviridae	NC_001608
Filoviridae	NC_002549
Filoviridae	NC_004161
Filoviridae	NC_006432
Filoviridae	NC_014372
Filoviridae	NC_014373
Filoviridae	NC_016144
Filoviridae	NC_024781
Filoviridae	NC_039345
Flaviviridae	NC_000943
Flaviviridae	NC_001437
Flaviviridae	NC_001461
Flaviviridae	NC_001474
Flaviviridae	NC_001475
Flaviviridae	NC_001477
Flaviviridae	NC_001563
Flaviviridae	NC_001564
Flaviviridae	NC_001655
Flaviviridae	NC_001672
Flaviviridae	NC_001710
Flaviviridae	NC_001809
Flaviviridae	NC_001837
Flaviviridae	NC_002031
Flaviviridae	NC_002640
Flaviviridae	NC_002657
Flaviviridae	NC_003635
Flaviviridae	NC_003675
Flaviviridae	NC_003676
Flaviviridae	NC_003678
Flaviviridae	NC_003679
Flaviviridae	NC_003687
Flaviviridae	NC_003690
Flaviviridae	NC_003996
Flaviviridae	NC_004102
Flaviviridae	NC_004119
Flaviviridae	NC_005039
Flaviviridae	NC_005062
Flaviviridae	NC_005064
Flaviviridae	NC_006551
Flaviviridae	NC_007580
Flaviviridae	NC_008604
Flaviviridae	NC_008718
Flaviviridae	NC_008719
Flaviviridae	NC_009026
Flaviviridae	NC_009028
Flaviviridae	NC_009029
Flaviviridae	NC_009823
Flaviviridae	NC_009824
Flaviviridae	NC_009825
Flaviviridae	NC_009826
Flaviviridae	NC_009827
Flaviviridae	NC_009942
Flaviviridae	NC_012532
Flaviviridae	NC_012533
Flaviviridae	NC_012534
Flaviviridae	NC_012671
Flaviviridae	NC_012735
Flaviviridae	NC_012812
Flaviviridae	NC_012932
Flaviviridae	NC_015843
Flaviviridae	NC_016997
Flaviviridae	NC_017086
Flaviviridae	NC_018705
Flaviviridae	NC_018713
Flaviviridae	NC_020902
Flaviviridae	NC_021069
Flaviviridae	NC_021153
Flaviviridae	NC_021154
Flaviviridae	NC_023176
Flaviviridae	NC_024018
Flaviviridae	NC_024111
Flaviviridae	NC_024112
Flaviviridae	NC_024113
Flaviviridae	NC_024114
Flaviviridae	NC_024377
Flaviviridae	NC_024889
Flaviviridae	NC_025672
Flaviviridae	NC_025673
Flaviviridae	NC_025677
Flaviviridae	NC_025679
Flaviviridae	NC_026620
Flaviviridae	NC_026623
Flaviviridae	NC_026624
Flaviviridae	NC_026797
Flaviviridae	NC_027709
Flaviviridae	NC_027817
Flaviviridae	NC_027819
Flaviviridae	NC_027998
Flaviviridae	NC_027999
Flaviviridae	NC_028377
Flaviviridae	NC_029054
Flaviviridae	NC_029055
Flaviviridae	NC_030289
Flaviviridae	NC_030291
Flaviviridae	NC_030401
Flaviviridae	NC_030653
Flaviviridae	NC_030791
Flaviviridae	NC_031916
Flaviviridae	NC_031947
Flaviviridae	NC_031950
Flaviviridae	NC_032088
Flaviviridae	NC_033693
Flaviviridae	NC_033694
Flaviviridae	NC_033697
Flaviviridae	NC_033698
Flaviviridae	NC_033699
Flaviviridae	NC_033715
Flaviviridae	NC_033721
Flaviviridae	NC_033723
Flaviviridae	NC_033724
Flaviviridae	NC_033726
Flaviviridae	NC_034007
Flaviviridae	NC_034018
Flaviviridae	NC_034151
Flaviviridae	NC_034242
Flaviviridae	NC_034442
Flaviviridae	NC_035432
Flaviviridae	NC_035889
Flaviviridae	NC_038425
Flaviviridae	NC_038427
Flaviviridae	NC_038428
Flaviviridae	NC_038429
Flaviviridae	NC_038430
Flaviviridae	NC_038431
Flaviviridae	NC_038432
Flaviviridae	NC_038433
Flaviviridae	NC_038434
Flaviviridae	NC_038435
Flaviviridae	NC_038436
Flaviviridae	NC_038437
Flaviviridae	NC_038964
Flaviviridae	NC_039218
Flaviviridae	NC_039219
Flaviviridae	NC_039237
Flaviviridae	NC_040555
Flaviviridae	NC_040610
Flaviviridae	NC_040682
Flaviviridae	NC_040776
Flaviviridae	NC_040788
Flaviviridae	NC_040815
Flaviviridae	NC_043110
Flaviviridae	NC_043111
Flaviviridae	NC_043112
Flaviviridae	NC_043113
Flaviviridae	NC_043114
Flaviviridae	NC_043115
Flaviviridae	NC_043116
Flaviviridae	NC_043117
Flaviviridae	NC_043118
Hepadnaviridae	NC_001344
Hepadnaviridae	NC_001484
Hepadnaviridae	NC_001486
Hepadnaviridae	NC_003977
Hepadnaviridae	NC_004107
Hepadnaviridae	NC_005888
Hepadnaviridae	NC_005890
Hepadnaviridae	NC_005950
Hepadnaviridae	NC_016561
Hepadnaviridae	NC_020881
Hepadnaviridae	NC_024443
Hepadnaviridae	NC_024444
Hepadnaviridae	NC_024445
Hepadnaviridae	NC_027922
Hepadnaviridae	NC_028129
Hepadnaviridae	NC_030445
Hepadnaviridae	NC_030446
Hepadnaviridae	NC_035210
Hepadnaviridae	NC_038503
Hepadnaviridae	NC_040719
Hepadnaviridae	NC_043528
Hepeviridae	NC_001434
Hepeviridae	NC_015521
Hepeviridae	NC_018382
Hepeviridae	NC_023425
Hepeviridae	NC_038504
Hepeviridae	NC_040710
Hepeviridae	NC_040835
Herpesvirales	NC_000898
Herpesvirales	NC_001348
Herpesvirales	NC_001350
Herpesvirales	NC_001491
Herpesvirales	NC_001493
Herpesvirales	NC_001650
Herpesvirales	NC_001664
Herpesvirales	NC_001716
Herpesvirales	NC_001798
Herpesvirales	NC_001806
Herpesvirales	NC_001826
Herpesvirales	NC_001844
Herpesvirales	NC_001847
Herpesvirales	NC_001987
Herpesvirales	NC_002229
Herpesvirales	NC_002512
Herpesvirales	NC_002531
Herpesvirales	NC_002577
Herpesvirales	NC_002641
Herpesvirales	NC_002665
Herpesvirales	NC_002686
Herpesvirales	NC_002794
Herpesvirales	NC_003401
Herpesvirales	NC_003521
Herpesvirales	NC_004065
Herpesvirales	NC_004367
Herpesvirales	NC_004812
Herpesvirales	NC_005261
Herpesvirales	NC_005264
Herpesvirales	NC_006146
Herpesvirales	NC_006150
Herpesvirales	NC_006151
Herpesvirales	NC_006273
Herpesvirales	NC_006560
Herpesvirales	NC_006623
Herpesvirales	NC_007605
Herpesvirales	NC_007646
Herpesvirales	NC_007653
Herpesvirales	NC_008210
Herpesvirales	NC_008211
Herpesvirales	NC_009127
Herpesvirales	NC_009333
Herpesvirales	NC_009334
Herpesvirales	NC_011644
Herpesvirales	NC_012783
Herpesvirales	NC_013036
Herpesvirales	NC_013590
Herpesvirales	NC_013668
Herpesvirales	NC_014567
Herpesvirales	NC_015049
Herpesvirales	NC_016447
Herpesvirales	NC_016448
Herpesvirales	NC_017826
Herpesvirales	NC_019491
Herpesvirales	NC_019495
Herpesvirales	NC_019559
Herpesvirales	NC_020231
Herpesvirales	NC_020474
Herpesvirales	NC_022233
Herpesvirales	NC_023677
Herpesvirales	NC_024303
Herpesvirales	NC_024306
Herpesvirales	NC_024382
Herpesvirales	NC_024450
Herpesvirales	NC_024696
Herpesvirales	NC_024771
Herpesvirales	NC_026421
Herpesvirales	NC_027016
Herpesvirales	NC_027916
Herpesvirales	NC_028099
Herpesvirales	NC_028379
Herpesvirales	NC_028891
Herpesvirales	NC_029132
Herpesvirales	NC_029255
Herpesvirales	NC_029311
Herpesvirales	NC_030117
Herpesvirales	NC_030200
Herpesvirales	NC_033176
Herpesvirales	NC_033464
Herpesvirales	NC_033620
Herpesvirales	NC_034266
Herpesvirales	NC_034446
Herpesvirales	NC_034618
Herpesvirales	NC_035117
Herpesvirales	NC_036579
Herpesvirales	NC_038260
Herpesvirales	NC_038264
Herpesvirales	NC_038265
Herpesvirales	NC_038266
Herpesvirales	NC_038267
Herpesvirales	NC_038860
Herpesvirales	NC_038937
Herpesvirales	NC_040539
Herpesvirales	NC_040615
Herpesvirales	NC_040681
Herpesvirales	NC_043042
Herpesvirales	NC_043043
Herpesvirales	NC_043044
Herpesvirales	NC_043048
Herpesvirales	NC_043052
Herpesvirales	NC_043053
Herpesvirales	NC_043054
Herpesvirales	NC_043055
Herpesvirales	NC_043056
Herpesvirales	NC_043057
Herpesvirales	NC_043058
Herpesvirales	NC_043059
Herpesvirales	NC_043060
Herpesvirales	NC_043061
Herpesvirales	NC_043062
Herpesvirales	NC_043063
Herpesvirales	NC_043410
Orthomyxoviridae	NC_002016
Orthomyxoviridae	NC_002017
Orthomyxoviridae	NC_002018
Orthomyxoviridae	NC_002019
Orthomyxoviridae	NC_002020
Orthomyxoviridae	NC_002021
Orthomyxoviridae	NC_002022
Orthomyxoviridae	NC_002023
Orthomyxoviridae	NC_002204
Orthomyxoviridae	NC_002205
Orthomyxoviridae	NC_002206
Orthomyxoviridae	NC_002207
Orthomyxoviridae	NC_002208
Orthomyxoviridae	NC_002209
Orthomyxoviridae	NC_002210
Orthomyxoviridae	NC_002211
Orthomyxoviridae	NC_004905
Orthomyxoviridae	NC_004906
Orthomyxoviridae	NC_004907
Orthomyxoviridae	NC_004908
Orthomyxoviridae	NC_004909
Orthomyxoviridae	NC_004910
Orthomyxoviridae	NC_004911
Orthomyxoviridae	NC_004912
Orthomyxoviridae	NC_006306
Orthomyxoviridae	NC_006307
Orthomyxoviridae	NC_006308
Orthomyxoviridae	NC_006309
Orthomyxoviridae	NC_006310
Orthomyxoviridae	NC_006311
Orthomyxoviridae	NC_006312
Orthomyxoviridae	NC_006495
Orthomyxoviridae	NC_006496
Orthomyxoviridae	NC_006497
Orthomyxoviridae	NC_006498
Orthomyxoviridae	NC_006499
Orthomyxoviridae	NC_006500
Orthomyxoviridae	NC_006501
Orthomyxoviridae	NC_006502
Orthomyxoviridae	NC_006503
Orthomyxoviridae	NC_006504
Orthomyxoviridae	NC_006505
Orthomyxoviridae	NC_006506
Orthomyxoviridae	NC_006507
Orthomyxoviridae	NC_006508
Orthomyxoviridae	NC_007357
Orthomyxoviridae	NC_007358
Orthomyxoviridae	NC_007359
Orthomyxoviridae	NC_007360
Orthomyxoviridae	NC_007361
Orthomyxoviridae	NC_007362
Orthomyxoviridae	NC_007363
Orthomyxoviridae	NC_007364
Orthomyxoviridae	NC_007366
Orthomyxoviridae	NC_007367
Orthomyxoviridae	NC_007368
Orthomyxoviridae	NC_007369
Orthomyxoviridae	NC_007370
Orthomyxoviridae	NC_007371
Orthomyxoviridae	NC_007372
Orthomyxoviridae	NC_007373
Orthomyxoviridae	NC_007374
Orthomyxoviridae	NC_007375
Orthomyxoviridae	NC_007376
Orthomyxoviridae	NC_007377
Orthomyxoviridae	NC_007378
Orthomyxoviridae	NC_007380
Orthomyxoviridae	NC_007381
Orthomyxoviridae	NC_007382
Orthomyxoviridae	NC_025793
Orthomyxoviridae	NC_025794
Orthomyxoviridae	NC_025795
Orthomyxoviridae	NC_025796
Orthomyxoviridae	NC_025797
Orthomyxoviridae	NC_025798
Orthomyxoviridae	NC_025799
Orthomyxoviridae	NC_026422
Orthomyxoviridae	NC_026423
Orthomyxoviridae	NC_026424
Orthomyxoviridae	NC_026425
Orthomyxoviridae	NC_026426
Orthomyxoviridae	NC_026427
Orthomyxoviridae	NC_026428
Orthomyxoviridae	NC_026429
Orthomyxoviridae	NC_026431
Orthomyxoviridae	NC_026432
Orthomyxoviridae	NC_026433
Orthomyxoviridae	NC_026434
Orthomyxoviridae	NC_026435
Orthomyxoviridae	NC_026436
Orthomyxoviridae	NC_026437
Orthomyxoviridae	NC_026438
Orthomyxoviridae	NC_034254
Orthomyxoviridae	NC_034255
Orthomyxoviridae	NC_034256
Orthomyxoviridae	NC_034261
Orthomyxoviridae	NC_034262
Orthomyxoviridae	NC_034263
Orthomyxoviridae	NC_036615
Orthomyxoviridae	NC_036616
Orthomyxoviridae	NC_036617
Orthomyxoviridae	NC_036618
Orthomyxoviridae	NC_036619
Orthomyxoviridae	NC_036620
Orthomyxoviridae	NC_036621
Orthomyxoviridae	NC_038817
Orthomyxoviridae	NC_038818
Orthomyxoviridae	NC_038819
Orthomyxoviridae	NC_038820
Orthomyxoviridae	NC_038821
Orthomyxoviridae	NC_038822
Orthomyxoviridae	NC_040730
Orthomyxoviridae	NC_040731
Orthomyxoviridae	NC_040732
Orthomyxoviridae	NC_040733
Orthomyxoviridae	NC_040734
Orthomyxoviridae	NC_040735
Papillomaviridae	NC_001352
Papillomaviridae	NC_001354
Papillomaviridae	NC_001355
Papillomaviridae	NC_001356
Papillomaviridae	NC_001357
Papillomaviridae	NC_001457
Papillomaviridae	NC_001458
Papillomaviridae	NC_001522
Papillomaviridae	NC_001523
Papillomaviridae	NC_001524
Papillomaviridae	NC_001526
Papillomaviridae	NC_001531
Papillomaviridae	NC_001541
Papillomaviridae	NC_001576
Papillomaviridae	NC_001583
Papillomaviridae	NC_001586
Papillomaviridae	NC_001587
Papillomaviridae	NC_001591
Papillomaviridae	NC_001593
Papillomaviridae	NC_001595
Papillomaviridae	NC_001596
Papillomaviridae	NC_001605
Papillomaviridae	NC_001619
Papillomaviridae	NC_001676
Papillomaviridae	NC_001678
Papillomaviridae	NC_001690
Papillomaviridae	NC_001691
Papillomaviridae	NC_001693
Papillomaviridae	NC_001694
Papillomaviridae	NC_001789
Papillomaviridae	NC_002232
Papillomaviridae	NC_003348
Papillomaviridae	NC_003748
Papillomaviridae	NC_003973
Papillomaviridae	NC_004068
Papillomaviridae	NC_004104
Papillomaviridae	NC_004195
Papillomaviridae	NC_004197
Papillomaviridae	NC_004500
Papillomaviridae	NC_004765
Papillomaviridae	NC_005134
Papillomaviridae	NC_006563
Papillomaviridae	NC_006564
Papillomaviridae	NC_006951
Papillomaviridae	NC_007150
Papillomaviridae	NC_007612
Papillomaviridae	NC_008032
Papillomaviridae	NC_008184
Papillomaviridae	NC_008188
Papillomaviridae	NC_008189
Papillomaviridae	NC_008297
Papillomaviridae	NC_008298
Papillomaviridae	NC_008519
Papillomaviridae	NC_008582
Papillomaviridae	NC_010107
Papillomaviridae	NC_010226
Papillomaviridae	NC_010329
Papillomaviridae	NC_010739
Papillomaviridae	NC_010817
Papillomaviridae	NC_011051
Papillomaviridae	NC_011109
Papillomaviridae	NC_011280
Papillomaviridae	NC_011530
Papillomaviridae	NC_011765
Papillomaviridae	NC_012123
Papillomaviridae	NC_012213
Papillomaviridae	NC_012485
Papillomaviridae	NC_012486
Papillomaviridae	NC_013035
Papillomaviridae	NC_013117
Papillomaviridae	NC_013237
Papillomaviridae	NC_014143
Papillomaviridae	NC_014185
Papillomaviridae	NC_014326
Papillomaviridae	NC_014469
Papillomaviridae	NC_014952
Papillomaviridae	NC_014953
Papillomaviridae	NC_014954
Papillomaviridae	NC_014955
Papillomaviridae	NC_014956
Papillomaviridae	NC_015267
Papillomaviridae	NC_015268
Papillomaviridae	NC_015325
Papillomaviridae	NC_015691
Papillomaviridae	NC_015692
Papillomaviridae	NC_016013
Papillomaviridae	NC_016014
Papillomaviridae	NC_016074
Papillomaviridae	NC_016075
Papillomaviridae	NC_016157
Papillomaviridae	NC_016898
Papillomaviridae	NC_017716
Papillomaviridae	NC_017862
Papillomaviridae	NC_017993
Papillomaviridae	NC_017994
Papillomaviridae	NC_017995
Papillomaviridae	NC_017996
Papillomaviridae	NC_017997
Papillomaviridae	NC_018074
Papillomaviridae	NC_018075
Papillomaviridae	NC_018076
Papillomaviridae	NC_018575
Papillomaviridae	NC_019023
Papillomaviridae	NC_019852
Papillomaviridae	NC_020084
Papillomaviridae	NC_020085
Papillomaviridae	NC_020500
Papillomaviridae	NC_020501
Papillomaviridae	NC_021472
Papillomaviridae	NC_021483
Papillomaviridae	NC_021930
Papillomaviridae	NC_022095
Papillomaviridae	NC_022253
Papillomaviridae	NC_022373
Papillomaviridae	NC_022647
Papillomaviridae	NC_022892
Papillomaviridae	NC_023178
Papillomaviridae	NC_023496
Papillomaviridae	NC_023852
Papillomaviridae	NC_023873
Papillomaviridae	NC_023882
Papillomaviridae	NC_023891
Papillomaviridae	NC_023894
Papillomaviridae	NC_023895
Papillomaviridae	NC_024300
Papillomaviridae	NC_024893
Papillomaviridae	NC_026640
Papillomaviridae	NC_026946
Papillomaviridae	NC_027528
Papillomaviridae	NC_027779
Papillomaviridae	NC_028125
Papillomaviridae	NC_028126
Papillomaviridae	NC_028267
Papillomaviridae	NC_028492
Papillomaviridae	NC_030151
Papillomaviridae	NC_030795
Papillomaviridae	NC_030796
Papillomaviridae	NC_030797
Papillomaviridae	NC_030798
Papillomaviridae	NC_030799
Papillomaviridae	NC_030800
Papillomaviridae	NC_030801
Papillomaviridae	NC_030839
Papillomaviridae	NC_031756
Papillomaviridae	NC_033740
Papillomaviridae	NC_033745
Papillomaviridae	NC_033781
Papillomaviridae	NC_034616
Papillomaviridae	NC_035193
Papillomaviridae	NC_035199
Papillomaviridae	NC_035201
Papillomaviridae	NC_035208
Papillomaviridae	NC_035478
Papillomaviridae	NC_035479
Papillomaviridae	NC_037059
Papillomaviridae	NC_037061
Papillomaviridae	NC_037064
Papillomaviridae	NC_037067
Papillomaviridae	NC_037069
Papillomaviridae	NC_038516
Papillomaviridae	NC_038517
Papillomaviridae	NC_038518
Papillomaviridae	NC_038519
Papillomaviridae	NC_038520
Papillomaviridae	NC_038521
Papillomaviridae	NC_038522
Papillomaviridae	NC_038523
Papillomaviridae	NC_038524
Papillomaviridae	NC_038525
Papillomaviridae	NC_038526
Papillomaviridae	NC_038527
Papillomaviridae	NC_038531
Papillomaviridae	NC_038889
Papillomaviridae	NC_038914
Papillomaviridae	NC_039036
Papillomaviridae	NC_039037
Papillomaviridae	NC_039038
Papillomaviridae	NC_039039
Papillomaviridae	NC_039040
Papillomaviridae	NC_039041
Papillomaviridae	NC_039042
Papillomaviridae	NC_039086
Papillomaviridae	NC_039089
Papillomaviridae	NC_040548
Papillomaviridae	NC_040550
Papillomaviridae	NC_040569
Papillomaviridae	NC_040578
Papillomaviridae	NC_040579
Papillomaviridae	NC_040580
Papillomaviridae	NC_040583
Papillomaviridae	NC_040604
Papillomaviridae	NC_040619
Papillomaviridae	NC_040620
Papillomaviridae	NC_040640
Papillomaviridae	NC_040655
Papillomaviridae	NC_040688
Papillomaviridae	NC_040691
Papillomaviridae	NC_040709
Papillomaviridae	NC_040727
Papillomaviridae	NC_040728
Papillomaviridae	NC_040785
Papillomaviridae	NC_040787
Papillomaviridae	NC_040803
Papillomaviridae	NC_040804
Papillomaviridae	NC_040805
Papillomaviridae	NC_040806
Papillomaviridae	NC_040818
Papillomaviridae	NC_040827
Paramyxoviridae	NC_001498
Paramyxoviridae	NC_001552
Paramyxoviridae	NC_001796
Paramyxoviridae	NC_001906
Paramyxoviridae	NC_001921
Paramyxoviridae	NC_002161
Paramyxoviridae	NC_002199
Paramyxoviridae	NC_002200
Paramyxoviridae	NC_002728
Paramyxoviridae	NC_003443
Paramyxoviridae	NC_003461
Paramyxoviridae	NC_004074
Paramyxoviridae	NC_005084
Paramyxoviridae	NC_005283
Paramyxoviridae	NC_005339
Paramyxoviridae	NC_006296
Paramyxoviridae	NC_006383
Paramyxoviridae	NC_006428
Paramyxoviridae	NC_006430
Paramyxoviridae	NC_007454
Paramyxoviridae	NC_007803
Paramyxoviridae	NC_009489
Paramyxoviridae	NC_009640
Paramyxoviridae	NC_017937
Paramyxoviridae	NC_019531
Paramyxoviridae	NC_021928
Paramyxoviridae	NC_025256
Paramyxoviridae	NC_025343
Paramyxoviridae	NC_025347
Paramyxoviridae	NC_025348
Paramyxoviridae	NC_025349
Paramyxoviridae	NC_025350
Paramyxoviridae	NC_025351
Paramyxoviridae	NC_025352
Paramyxoviridae	NC_025355
Paramyxoviridae	NC_025360
Paramyxoviridae	NC_025361
Paramyxoviridae	NC_025363
Paramyxoviridae	NC_025373
Paramyxoviridae	NC_025386
Paramyxoviridae	NC_025390
Paramyxoviridae	NC_025402
Paramyxoviridae	NC_025403
Paramyxoviridae	NC_025404
Paramyxoviridae	NC_025407
Paramyxoviridae	NC_025410
Paramyxoviridae	NC_028249
Paramyxoviridae	NC_028362
Paramyxoviridae	NC_030231
Paramyxoviridae	NC_034968
Paramyxoviridae	NC_038270
Paramyxoviridae	NC_038271
Paramyxoviridae	NC_039015
Paramyxoviridae	NC_039016
Paramyxoviridae	NC_039017
Paramyxoviridae	NC_039018
Paramyxoviridae	NC_039019
Paramyxoviridae	NC_039194
Paramyxoviridae	NC_039195
Paramyxoviridae	NC_039196
Paramyxoviridae	NC_039197
Paramyxoviridae	NC_039198
Paramyxoviridae	NC_039223
Paramyxoviridae	NC_039230
Paramyxoviridae	NC_040796
Paramyxoviridae	NC_043539
Paramyxoviridae	NC_043540
Parvoviridae	NC_000883
Parvoviridae	NC_001401
Parvoviridae	NC_001510
Parvoviridae	NC_001539
Parvoviridae	NC_001540
Parvoviridae	NC_001662
Parvoviridae	NC_001701
Parvoviridae	NC_001718
Parvoviridae	NC_001729
Parvoviridae	NC_001829
Parvoviridae	NC_002077
Parvoviridae	NC_004295
Parvoviridae	NC_004442
Parvoviridae	NC_004828
Parvoviridae	NC_005889
Parvoviridae	NC_006147
Parvoviridae	NC_006148
Parvoviridae	NC_006152
Parvoviridae	NC_006259
Parvoviridae	NC_006260
Parvoviridae	NC_006261
Parvoviridae	NC_006263
Parvoviridae	NC_007018
Parvoviridae	NC_007455
Parvoviridae	NC_012042
Parvoviridae	NC_012564
Parvoviridae	NC_012729
Parvoviridae	NC_014358
Parvoviridae	NC_014468
Parvoviridae	NC_014665
Parvoviridae	NC_016031
Parvoviridae	NC_016032
Parvoviridae	NC_016647
Parvoviridae	NC_016744
Parvoviridae	NC_016752
Parvoviridae	NC_017823
Parvoviridae	NC_020499
Parvoviridae	NC_022089
Parvoviridae	NC_022104
Parvoviridae	NC_022800
Parvoviridae	NC_023020
Parvoviridae	NC_023673
Parvoviridae	NC_023860
Parvoviridae	NC_024452
Parvoviridae	NC_024453
Parvoviridae	NC_024454
Parvoviridae	NC_024888
Parvoviridae	NC_025825
Parvoviridae	NC_025891
Parvoviridae	NC_025965
Parvoviridae	NC_026251
Parvoviridae	NC_026815
Parvoviridae	NC_027429
Parvoviridae	NC_028136
Parvoviridae	NC_028650
Parvoviridae	NC_028973
Parvoviridae	NC_029133
Parvoviridae	NC_029300
Parvoviridae	NC_029797
Parvoviridae	NC_030402
Parvoviridae	NC_030837
Parvoviridae	NC_030873
Parvoviridae	NC_031450
Parvoviridae	NC_031670
Parvoviridae	NC_031695
Parvoviridae	NC_031751
Parvoviridae	NC_031959
Parvoviridae	NC_032097
Parvoviridae	NC_034445
Parvoviridae	NC_035180
Parvoviridae	NC_035185
Parvoviridae	NC_035186
Parvoviridae	NC_037053
Parvoviridae	NC_038533
Parvoviridae	NC_038534
Parvoviridae	NC_038535
Parvoviridae	NC_038536
Parvoviridae	NC_038537
Parvoviridae	NC_038538
Parvoviridae	NC_038539
Parvoviridae	NC_038540
Parvoviridae	NC_038541
Parvoviridae	NC_038542
Parvoviridae	NC_038543
Parvoviridae	NC_038544
Parvoviridae	NC_038545
Parvoviridae	NC_038546
Parvoviridae	NC_038547
Parvoviridae	NC_038883
Parvoviridae	NC_039044
Parvoviridae	NC_039045
Parvoviridae	NC_039046
Parvoviridae	NC_039047
Parvoviridae	NC_039049
Parvoviridae	NC_039050
Parvoviridae	NC_040533
Parvoviridae	NC_040562
Parvoviridae	NC_040603
Parvoviridae	NC_040623
Parvoviridae	NC_040652
Parvoviridae	NC_040671
Parvoviridae	NC_040672
Parvoviridae	NC_040694
Parvoviridae	NC_040695
Parvoviridae	NC_040843
Parvoviridae	NC_043446
Picornavirales	NC_001366
Picornavirales	NC_001430
Picornavirales	NC_001472
Picornavirales	NC_001479
Picornavirales	NC_001489
Picornavirales	NC_001490
Picornavirales	NC_001612
Picornavirales	NC_001617
Picornavirales	NC_001859
Picornavirales	NC_001897
Picornavirales	NC_001918
Picornavirales	NC_002058
Picornavirales	NC_003976
Picornavirales	NC_003983
Picornavirales	NC_003985
Picornavirales	NC_003987
Picornavirales	NC_003988
Picornavirales	NC_003990
Picornavirales	NC_004421
Picornavirales	NC_004441
Picornavirales	NC_004451
Picornavirales	NC_006553
Picornavirales	NC_008250
Picornavirales	NC_008714
Picornavirales	NC_009448
Picornavirales	NC_009891
Picornavirales	NC_009996
Picornavirales	NC_010354
Picornavirales	NC_010415
Picornavirales	NC_010810
Picornavirales	NC_011349
Picornavirales	NC_011829
Picornavirales	NC_012798
Picornavirales	NC_012800
Picornavirales	NC_012801
Picornavirales	NC_012802
Picornavirales	NC_012957
Picornavirales	NC_012986
Picornavirales	NC_013695
Picornavirales	NC_014411
Picornavirales	NC_014412
Picornavirales	NC_014413
Picornavirales	NC_015626
Picornavirales	NC_015934
Picornavirales	NC_015936
Picornavirales	NC_015940
Picornavirales	NC_015941
Picornavirales	NC_016156
Picornavirales	NC_016403
Picornavirales	NC_016769
Picornavirales	NC_016964
Picornavirales	NC_018226
Picornavirales	NC_018400
Picornavirales	NC_018506
Picornavirales	NC_018668
Picornavirales	NC_021178
Picornavirales	NC_021201
Picornavirales	NC_021220
Picornavirales	NC_021482
Picornavirales	NC_022332
Picornavirales	NC_022802
Picornavirales	NC_023162
Picornavirales	NC_023422
Picornavirales	NC_023637
Picornavirales	NC_023638
Picornavirales	NC_023858
Picornavirales	NC_023861
Picornavirales	NC_023984
Picornavirales	NC_023985
Picornavirales	NC_023987
Picornavirales	NC_023988
Picornavirales	NC_024070
Picornavirales	NC_024073
Picornavirales	NC_024120
Picornavirales	NC_024765
Picornavirales	NC_024766
Picornavirales	NC_024767
Picornavirales	NC_024768
Picornavirales	NC_024769
Picornavirales	NC_024770
Picornavirales	NC_025114
Picornavirales	NC_025432
Picornavirales	NC_025474
Picornavirales	NC_025675
Picornavirales	NC_025890
Picornavirales	NC_025961
Picornavirales	NC_026249
Picornavirales	NC_026314
Picornavirales	NC_026315
Picornavirales	NC_026316
Picornavirales	NC_026470
Picornavirales	NC_026921
Picornavirales	NC_027054
Picornavirales	NC_027214
Picornavirales	NC_027818
Picornavirales	NC_027918
Picornavirales	NC_027919
Picornavirales	NC_028240
Picornavirales	NC_028363
Picornavirales	NC_028364
Picornavirales	NC_028365
Picornavirales	NC_028366
Picornavirales	NC_028380
Picornavirales	NC_028964
Picornavirales	NC_028970
Picornavirales	NC_028981
Picornavirales	NC_029854
Picornavirales	NC_029905
Picornavirales	NC_030454
Picornavirales	NC_030697
Picornavirales	NC_030744
Picornavirales	NC_030745
Picornavirales	NC_030843
Picornavirales	NC_031105
[truncated: 1,010 more rows]

## Sheet: Table S2
Table S2. Datasets used to test LABRADOR's performance.
Bioproject id	Sample name/library	Run	SRA* Accession/ link to data	Sample Description	Publication	Platform	Library Strategy
NA	NA	NA	https://recascloud.ba.infn.it/index.php/s/nw4s9hqnF8QkBsK	simulated microbiome data	Fosso et al., 2017 [27]	NA	NA
PRJNA376449	LabB-1	SRR5534545	SRX2804119	Mixed viruses(100) on HeLa whole cells (RNA, DNA)	Khann et al., 2017 [58]	Illumina HiSeq1500	WGS
PRJNA376449	LabB-2	SRR5534544	SRX2804120	Mixed viruses(3) on HeLa whole cells(RNA, DNA)	Khann et al., 2017 [58]	Illumina HiSeq1500	WGS
PRJNA376449	LabB-3	SRR5534543	SRX2804121	Mixed viruses(0.1) on HeLa whole cells(RNA, DNA)	Khann et al., 2017 [58]	Illumina HiSeq1500	WGS
PRJNA376449	LabB-4	SRR5680440	SRX2915804	Mixed viruses(100) in HeLa lysate (RNA, DNA)	Khann et al., 2017 [58]	Illumina HiSeq1500	WGS
PRJNA376449	LabB-5	SRR5680441	SRX2915803	Mixed viruses(3) in HeLa lysate (RNA, DNA)	Khann et al., 2017 [58]	Illumina HiSeq1500	WGS
PRJNA376449	LabB-6	SRR5680439	SRX2915805	Mixed viruses(0.1) in HeLa lysate (RNA, DNA)	Khann et al., 2017 [58]	Illumina HiSeq1500	WGS
PRJNA376449	LabC-1	SRR5713923	SRX2934305	Mixed viruses(100) and HeLa cell pellet (RNA)	Khann et al., 2017 [58]	Illumina HiSeq 2500	WGS
PRJNA376449	LabC-2	SRR5713924	SRX2934304	Mixed viruses(3) and HeLa cell pellet (RNA)	Khann et al., 2017 [58]	Illumina HiSeq 2500	WGS
PRJNA376449	LabC-3	SRR5713925	SRX2934303	Mixed viruses(0.1) and HeLa cell pellet (RNA)	Khann et al., 2017 [58]	Illumina HiSeq 2500	WGS
PRJNA376449	LabC-4	SRR5713926	SRX2934302	Mixed viruses(100) and HeLa cell pellet (DNA)	Khann et al., 2017 [58]	Illumina HiSeq 2500	WGS
PRJNA376449	LabC-5	SRR5713927	SRX2934301	Mixed viruses(3) and HeLa cell pellet (DNA)	Khann et al., 2017 [58]	Illumina HiSeq 2500	WGS
PRJNA376449	LabC-6	SRR5713928	SRX2934300	Mixed viruses(0.1) and HeLa cell pellet (DNA)	Khann et al., 2017 [58]	Illumina HiSeq 2500	WGS
PRJNA605983	WIV05	SRR11092061	SRX7730882	severe pneumonia patient	Zhou et al., 2020 [59]	Illumina MiSeq 3000	WGS
PRJNA605983	WIV06-2	SRR11092060	SRX7730883	severe pneumonia patient	Zhou et al., 2020 [59]	Illumina MiSeq 3000	WGS
PRJNA605983	WIV07-2	SRR11092059	SRX7730884	severe pneumonia patient	Zhou et al., 2020 [59]	Illumina MiSeq 3000	WGS
PRJNA605983	WIV02	SRR11092058	SRX7730885	severe pneumonia patient	Zhou et al., 2020 [59]	Illumina MiSeq 3000	WGS
PRJNA605983	WIV04	SRR11092057	SRX7730886	severe pneumonia patient	Zhou et al., 2020 [59]	Illumina MiSeq 3000	WGS
PRJNA605983	WIV06	SRR11092056	SRX7730887	severe pneumonia patient	Zhou et al., 2020 [59]	Illumina MiSeq 3000	WGS
PRJNA605983	WIV07	SRR11092064	SRX7730879	severe pneumonia patient	Zhou et al., 2020 [59]	Illumina MiSeq 3000	WGS
PRJNA605983	WIV02-2	SRR11092063	SRX7730880	severe pneumonia patient	Zhou et al., 2020 [59]	Illumina MiSeq 3000	WGS
PRJNA605983	WIV04-2	SRR11092062	SRX7730881	severe pneumonia patient	Zhou et al., 2020 [59]	Illumina MiSeq 3000	WGS
SRA012283	Rotarix	SRR038593	SRX018134	High-throughput sequencing of Rotarix vaccine	Victoria et al., 2010 [7]	454 GS FLX	Amplicon
SRA012283	Varivax	SRR038595	SRX018136	High-throughput sequencing of Varivax vaccine	Victoria et al., 2010 [7]	454 GS FLX	Amplicon
SRA012283	Rotateq	SRR038594	SRX018135	High-throughput sequencing of Rotateq vaccine	Victoria et al., 2010 [7]	454 GS FLX	Amplicon
SRA012283	MMR-II	SRR043090	SRX018133	High-throughput sequencing of MMR-II vaccine	Victoria et al., 2010 [7]	454 GS FLX	Amplicon
SRA012283	MMR-II	SRR038592	SRX018133	High-throughput sequencing of MMR-II vaccine	Victoria et al., 2010 [7]	454 GS FLX	Amplicon
SRA012283	YF-Vax	SRR038591	SRX018132	High-throughput sequencing of YF-vax vaccine	Victoria et al., 2010 [7]	454 GS FLX	Amplicon
SRA012283	Attenuvax	SRR038590	SRX018131	High-throughput sequencing of Attenuvax vaccine	Victoria et al., 2010 [7]	454 GS FLX	Amplicon
SRA012283	Meruvax-II	SRR038589	SRX018130	High-throughput sequencing of Meruvax-II vaccine	Victoria et al., 2010 [7]	454 GS FLX	Amplicon
SRA012283	Biopolio	SRR038588	SRX018123	High-throughput sequencing of OPV vaccine	Victoria et al., 2010 [7]	454 GS FLX	Amplicon
* SRA - Sequence Read Archive

## Sheet: Table S3
Tables S3. Viruses detected with the LABRADOR pipeline in simulated in-silico microbiome dataset. Viruses detected with reads classification and mapping approach were merged with viruses detected in de novo approach by taxid number, thus for viruses for which more than one reference was found for mapping the number of classified contigs was replicated for all references. In the case of contig cla…
	reads classification with Kraken2 and mapping														contig assembly and classfication
taxid	scientific name assigned by Kraken2	taxonomic path till Family level	sum of reads assigned by Kraken2 till Family	id of reference sequence used for mapping	reference name	reference length	mapped reads	% of mapped reads	covered region	coverage %	coverage denisity	kurtosis	coverage uniformity	summarized contig length	contigs classifed (nt)	contigs classifed (aa)	taxonomic name (nt)	taxonomic name (aa)
10359	Human betaherpesvirus 5	f__10292|f1__10357|g__10358|s__10359	15733	NC_006273	Human herpesvirus 5 strain Merlin, complete genome	235646	15700	99.79	235618	100	20	0.1	yes	235148	5	3	Human betaherpesvirus 5	Human betaherpesvirus 5
10245	Vaccinia virus	f__10240|f1__10241|g__10242|s__10245	12646	NC_006998	Vaccinia virus, complete genome	194711	12616	99.76	194702	100	19.4	0.1	yes	186055	5	5	Vaccinia virus	Vaccinia virus, Vaccinia virus GLV-1h68
10335	Human alphaherpesvirus 3	f__10292|f1__10293|g__10319|s__10335	8335	NC_001348	Human herpesvirus 3, complete genome	124884	8320	99.82	124864	100	20	-0.1	yes	117468	2	2	Human alphaherpesvirus 3	Human alphaherpesvirus 3
108098	Human mastadenovirus B	f__10508|g__10509|s__108098	4660	NC_011203	Human adenovirus B1, complete genome	35343	3866	82.96	35329	100	31.9	-0.7	yes	69897	6	6	Human mastadenovirus B	Human mastadenovirus B
108098	Human mastadenovirus B	f__10508|g__10509|s__108098	4660	NC_011202	Human adenovirus B2, complete genome	34794	3819	81.95	34775	99.9	32.1	-0.6	yes	69897	6	6	Human mastadenovirus B	Human mastadenovirus B
130310	Human mastadenovirus D	f__10508|g__10509|s__130310	2314	NC_010956	Human adenovirus D, complete genome	35083	2314	100	35062	99.9	19.8	0.7	yes	35000	1	1	Human mastadenovirus D	Human mastadenovirus D
694009	Severe acute respiratory syndrome-related coronavirus	f__11118|f1__2501931|g__694002|g1__2509511|s__694009	1976	NC_004718	SARS coronavirus, complete genome	29751	1976	100	29745	100	19.9	0.7	yes	29723	1	1	Severe acute respiratory syndrome-related coronavirus	Severe acute respiratory syndrome-related coronavirus
277944	Human coronavirus NL63	f__11118|f1__2501931|g__693996|g1__2509512|s__277944	1830	NC_005831	Human Coronavirus NL63, complete genome	27553	1830	100	27540	100	19.9	0.5	yes	27523	1	1	Human coronavirus NL63	Human coronavirus NL63
11082	West Nile virus	f__11050|g__11051|s__11082	1460	NC_001563	West Nile virus lineage 2, complete genome	10962	808	55.34	10949	99.9	22.2	1.7	yes	21890	2	2	West Nile virus	West Nile virus
11082	West Nile virus	f__11050|g__11051|s__11082	1460	NC_009942	West Nile virus lineage 1, complete genome	11029	794	54.38	11016	99.9	21.9	1.4	yes	21890	2	2	West Nile virus	West Nile virus
11269	Marburg marburgvirus	f__11266|g__186537|s__11269	1270	NC_001608	Marburg marburgvirus isolate Marburg virus/H.sapiens-tc/KEN/1980/Mt. Elgon-Musoke, complete genome	19111	1270	100	19077	99.8	19.9	0.9	yes	19074	1	1	Marburg marburgvirus	Marburg marburgvirus
11269	Marburg marburgvirus	f__11266|g__186537|s__11269	1270	NC_024781	Marburg marburgvirus isolate Ravn virus/H.sapiens-tc/KEN/1987/Kitum Cave-810040, complete genome	19114	664	52.28	12736	66.6	9.3	-1.3	yes	19074	1	1	Marburg marburgvirus	Marburg marburgvirus
186538	Zaire ebolavirus	f__11266|g__186536|s__186538	1260	NC_002549	Zaire ebolavirus isolate Ebola virus/H.sapiens-tc/COD/1976/Yambuku-Mayinga, complete genome	18959	1260	100	18903	99.7	19.9	1	yes	18898	1	1	Zaire ebolavirus	Zaire ebolavirus
28875	Rotavirus A	f__10880|f1__689832|g__10912|s__28875	1204	NC_011506	Rotavirus A segment 2, complete genome	2693	170	14.12	2691	99.9	18.9	-0.5	yes	17556	10	10	Rotavirus A	Rotavirus A
28875	Rotavirus A	f__10880|f1__689832|g__10912|s__28875	1204	NC_011507	Rotavirus A segment 1, complete genome	3302	220	18.27	3296	99.8	20	-0.2	yes	17556	10	10	Rotavirus A	Rotavirus A
28875	Rotavirus A	f__10880|f1__689832|g__10912|s__28875	1204	NC_011503	Rotavirus A segment 9, complete genome	1062	70	5.81	1057	99.5	19.7	-0.9	yes	17556	10	10	Rotavirus A	Rotavirus A
28875	Rotavirus A	f__10880|f1__689832|g__10912|s__28875	1204	NC_011508	Rotavirus A segment 3, complete genome	2591	170	14.12	2569	99.2	19.7	0.1	yes	17556	10	10	Rotavirus A	Rotavirus A
28875	Rotavirus A	f__10880|f1__689832|g__10912|s__28875	1204	NC_011510	Rotavirus A segment 4, complete genome	2362	150	12.46	2339	99	19	-1.1	yes	17556	10	10	Rotavirus A	Rotavirus A
28875	Rotavirus A	f__10880|f1__689832|g__10912|s__28875	1204	NC_011504	Rotavirus A segment 10, complete genome	751	50	4.15	737	98.1	19.9	-1.3	yes	17556	10	10	Rotavirus A	Rotavirus A
28875	Rotavirus A	f__10880|f1__689832|g__10912|s__28875	1204	AF290882	Simian rotavirus strain SA11-FEM nonstructural protein 1 (NSP1) gene, complete cds.|Simian rotavirus|VRL|01-MAR-2001	2729	100	8.31	2670	97.8	11	-0.4	yes	17556	10	10	Rotavirus A	Rotavirus A
28875	Rotavirus A	f__10880|f1__689832|g__10912|s__28875	1204	NC_011509	Rotavirus A segment 6, complete genome	1356	90	7.48	1323	97.6	19.9	-0.9	yes	17556	10	10	Rotavirus A	Rotavirus A
28875	Rotavirus A	f__10880|f1__689832|g__10912|s__28875	1204	EF460845	Simian rotavirus A/SA11-L2 clone Ga613 NSP3 mRNA, complete cds.|Simian rotavirus A/SA11-L2|VRL|01-MAR-2008	2042	70	5.81	1930	94.5	10.3	-0.6	yes	17556	10	10	Rotavirus A	Rotavirus A
28875	Rotavirus A	f__10880|f1__689832|g__10912|s__28875	1204	LC384341	Human rotavirus A RVA/Human-wt/JPN/HKD0825/2016/G1P[8] NSP5-L gene for non-structural protein NSP5-L, complete cds.|Human rotavirus A|VRL|02-FEB-2019	1235	29	2.41	938	76	7.9	-0.7	yes	17556	10	10	Rotavirus A	Rotavirus A
28875	Rotavirus A	f__10880|f1__689832|g__10912|s__28875	1204	EU169873	Porcine rotavirus strain MA/68 recombinant NSP2-NSP5 genomic sequence.|Porcine rotavirus|VRL|03-JUN-2008	1647	40	3.32	1002	60.8	9.3	-0.6	yes	17556	10	10	Rotavirus A	Rotavirus A
2170195	Eastern chimpanzee simian foamy virus	f__11632|f1__327046|g__2169668|s__2170195	1169	Y07723	Human foamy virus proviral DNA, HSRV1 deletion variant.|Human foamy virus|VRL|18-APR-2005	12224	1169	100	12211	99.9	28.6	0.2	yes	11122	1	1	Eastern chimpanzee simian foamy virus	Human spumaretrovirus
1980519	Crimean-Congo hemorrhagic fever orthonairovirus	f__1980415|g__1980517|s__1980519	1150	NC_005301	Crimean-Congo hemorrhagic fever virus segment L, complete sequence	12108	800	69.57	12079	99.8	19.8	0.8	yes	17330	2	2	Crimean-Congo hemorrhagic fever orthonairovirus	Crimean-Congo hemorrhagic fever orthonairovirus
1980519	Crimean-Congo hemorrhagic fever orthonairovirus	f__1980415|g__1980517|s__1980519	1150	NC_005300	Crimean-Congo hemorrhagic fever virus segment M, complete sequence	5366	350	30.43	5343	99.6	19.5	0.3	yes	17330	2	2	Crimean-Congo hemorrhagic fever orthonairovirus	Crimean-Congo hemorrhagic fever orthonairovirus
11216	Human respirovirus 3	f__11158|f1__2560076|g__186938|s__11216	1090	NC_001796	Human parainfluenza virus 3, complete genome	15462	928	85.14	15458	100	18	1	yes	15419	1	1	Human respirovirus 3	Human respirovirus 3
11234	Measles morbillivirus	f__11158|f1__2560076|g__11229|s__11234	1050	NC_001498	Measles virus, complete genome	15894	1050	100	15877	99.9	19.8	1.1	yes	15806	1	1	Measles morbillivirus	Measles morbillivirus
12730	Human respirovirus 1	f__11158|f1__2560076|g__186938|s__12730	1040	NC_003461	Human parainfluenza virus 1, complete genome	15600	1040	100	15584	99.9	20	0.7	yes	15554	1	1	Human respirovirus 1	Human respirovirus 1
1979165	Mumps rubulavirus	f__11158|g__39744|s__1979165	1020	NC_002200	Mumps virus, complete genome	15384	1020	100	15374	99.9	19.9	0.5	yes	15364	1	1	Mumps rubulavirus	Mumps rubulavirus
12814	Respiratory syncytial virus	f__11244|f1__2133750|s__12814	1012	NC_001803	Respiratory syncytial virus, complete genome	15191	1012	100	15179	99.9	20	0.3	yes	15179	1	1	Respiratory syncytial virus	Respiratory syncytial virus
1979162	Mammalian rubulavirus 5	f__11158|g__39744|s__1979162	1010	NC_006430	Parainfluenza virus 5, complete genome	15246	1010	100	15225	99.9	19.9	0.7	yes	15176	1	1	Mammalian rubulavirus 5	Mammalian rubulavirus 5
11250	Human orthopneumovirus	f__11244|g__1868215|s__11250	1010	NC_001781	Human orthopneumovirus Subgroup B, complete genome	15225	1010	100	15175	99.7	19.9	1.3	yes	15166	1	1	Human orthopneumovirus	Human orthopneumovirus
11250	Human orthopneumovirus	f__11244|g__1868215|s__11250	1010	NC_038235	Human orthopneumovirus Subgroup A, complete cds	15222	624	61.78	11115	73	10.5	-1.2	yes	15166	1	1	Human orthopneumovirus	Human orthopneumovirus
11176	Avian avulavirus 1	f__11158|g__260963|s__11176	1010	EU546165	Newcastle disease virus strain JL-1, complete genome.|Avian avulavirus 1|VRL|12-SEP-2008	15186	1010	100	15164	99.9	19.9	1.1	yes	15148	1	1	Avian avulavirus 1	Avian avulavirus 1
270473	Pneumonia virus of mice J3666	f__11244|g__1868215|s__11263|s1__270473	992	NC_006579	Pneumonia virus of mice J3666, complete genome	14885	990	99.8	14865	99.9	19.9	1.3	yes	14784	1	1	Pneumonia virus of mice J3666	Murine orthopneumovirus
162145	Human metapneumovirus	f__11244|g__162387|s__162145	882	FJ168779	Human metapneumovirus isolate NL/00/17 type A2, complete genome.|Human metapneumovirus|VRL|09-DEC-2008	13336	880	99.77	13319	99.9	19.8	0.8	yes	13305	1	1	Human metapneumovirus	Human metapneumovirus
11292	Rabies lyssavirus	f__11270|g__11286|s__11292	790	NC_001542	Rabies virus, complete genome	11932	790	100	11926	99.9	19.8	0.5	yes	11906	1	1	Rabies lyssavirus	Rabies lyssavirus
11757	Mouse mammary tumor virus	f__11632|f1__327045|g__140052|s__11757	785	AF228550	Endogenous mouse mammary tumor virus Mtv1 complete proviral genome.|Endogenous mouse mammary tumor virus Mtv1|VRL|19-SEP-2000	9851	772	98.34	9836	99.8	23.3	1.1	yes	9559	1	1	Mouse mammary tumor virus	Mouse mammary tumor virus
11588	Rift Valley fever virus	f__1980418|g__11584|s__1933187|s1__11588	783	NC_014397	Rift Valley fever virus segment L, complete genome	6404	420	53.64	6373	99.5	19.7	0.4	yes	11845	3	3	Rift Valley fever virus	Rift Valley fever virus, Rift Valley fever phlebovirus
11588	Rift Valley fever virus	f__1980418|g__11584|s__1933187|s1__11588	783	NC_014396	Rift Valley fever virus segment M, complete genome	3885	250	31.93	3845	99	19.3	-0.4	yes	11845	3	3	Rift Valley fever virus	Rift Valley fever virus, Rift Valley fever phlebovirus
11588	Rift Valley fever virus	f__1980418|g__11584|s__1933187|s1__11588	783	NC_014395	Rift Valley fever virus segment S, complete genome	1690	110	14.05	1648	97.5	19.5	-1.3	yes	11845	3	3	Rift Valley fever virus	Rift Valley fever virus, Rift Valley fever phlebovirus
37124	Chikungunya virus	f__11018|g__11019|s__37124	780	NC_004162	Chikungunya virus, complete genome	11826	780	100	11818	99.9	19.8	0.8	yes	11812	1	1	Chikungunya virus	Chikungunya virus
992212	SFTS virus HB29	f__1980418|g__11584|s__1933190|s1__992212	750	NC_018136	SFTS virus HB29 segment L, complete genome	6368	420	56	6364	99.9	19.8	0.7	yes	11339	3	3	SFTS virus HB29	Phenuiviridae SFTS virus HB29
992212	SFTS virus HB29	f__1980418|g__11584|s__1933190|s1__992212	750	NC_018137	SFTS virus HB29 segment S, complete genome	1744	110	14.67	1738	99.7	18.9	-0.9	yes	11339	3	3	SFTS virus HB29	Phenuiviridae SFTS virus HB29
992212	SFTS virus HB29	f__1980418|g__11584|s__1933190|s1__992212	750	NC_018138	SFTS virus HB29 segment M, complete genome	3378	220	29.33	3351	99.2	19.5	0.3	yes	11339	3	3	SFTS virus HB29	Phenuiviridae SFTS virus HB29
11084	Tick-borne encephalitis virus	f__11050|g__11051|s__11084	740	NC_001672	Tick-borne encephalitis virus, complete genome	11141	740	100	11119	99.8	19.9	1.1	yes	11104	1	1	Tick-borne encephalitis virus	Tick-borne encephalitis virus
390845	Aedes flavivirus	f__11050|g__11051|g1__39686|s__390845	730	NC_012932	Aedes flavivirus genomic RNA, complete genome, strain: Narita-21	11064	730	100	11052	99.9	19.8	1	yes	11008	1	1	Aedes flavivirus	Aedes flavivirus
70566	Akabane virus	f__1980416|g__11572|s__1933178|s1__70566	730	NC_009895	Akabane virus segment M, complete sequence	4309	280	38.36	4268	99	19.5	-0.1	yes	11038	2	2	Akabane virus	Akabane virus
70566	Akabane virus	f__1980416|g__11572|s__1933178|s1__70566	730	NC_009894	Akabane virus segment L, complete sequence	6868	450	61.64	6795	98.9	19.6	1.6	yes	11038	2	2	Akabane virus	Akabane virus
64293	Tembusu virus	f__11050|g__11051|s__64293	730	NC_015843	Tembusu virus flavivirus polyprotein (flavivirus polyprotein gene) gene, complete cds	10990	730	100	10935	99.5	19.9	0.5	yes	10935	1	1	Tembusu virus	Tembusu virus
11072	Japanese encephalitis virus	f__11050|g__11051|s__11072	730	NC_001437	Japanese encephalitis virus, genome	10976	730	100	10909	99.4	19.9	1.5	yes	10907	1	1	Japanese encephalitis virus	Japanese encephalitis virus
390844	Culex flavivirus	f__11050|g__11051|g1__39686|s__390844	720	NC_008604	Culex flavivirus, complete genome	10837	720	100	10794	99.6	19.9	0.6	yes	10764	1	1	Culex flavivirus	Culex flavivirus
11080	Saint Louis encephalitis virus	f__11050|g__11051|s__11080	720	NC_007580	Saint Louis encephalitis virus, complete genome	10940	720	100	10925	99.9	19.7	1	yes	10922	2	2	Saint Louis encephalitis virus	Saint Louis encephalitis virus
12542	Omsk hemorrhagic fever virus	f__11050|g__11051|s__12542	710	NC_005062	Omsk hemorrhagic fever virus, complete genome	10787	710	100	10763	99.8	19.7	1.2	yes	10763	1	1	Omsk hemorrhagic fever virus	Omsk hemorrhagic fever virus
11069	Dengue virus 3	f__11050|g__11051|s__12637|s1__11069	710	NC_001475	Dengue virus 3, complete genome	10707	710	100	10704	100	19.9	0.8	yes	10704	1	1	Dengue virus 3	Dengue virus 3
11060	Dengue virus 2	f__11050|g__11051|s__12637|s1__11060	710	NC_001474	Dengue virus 2, complete genome	10723	710	100	10702	99.8	19.8	1.8	yes	10688	1	1	Dengue virus 2	Dengue virus 2
11053	Dengue virus 1	f__11050|g__11051|s__12637|s1__11053	710	NC_001477	Dengue virus 1, complete genome	10735	710	100	10711	99.8	19.8	0.6	yes	10711	1	1	Dengue virus 1	Dengue virus 1
11070	Dengue virus 4	f__11050|g__11051|s__12637|s1__11070	700	NC_002640	Dengue virus 4, complete genome	10649	700	100	10628	99.8	19.7	0.5	yes	10624	1	1	Dengue virus 4	Dengue virus 4
11709	Human immunodeficiency virus 2	f__11632|f1__327045|g__11646|s__11709	690	NC_001722	Human immunodeficiency virus 2, complete genome	10359	690	100	10309	99.5	20	0.6	yes	9645	1	1	Human immunodeficiency virus 2	Human immunodeficiency virus 2
11041	Rubella virus	f__2560066|g__11040|s__11041	650	NC_001545	Rubella virus, complete genome	9762	650	100	9741	99.8	20	1.6	yes	9688	1	1	Rubella virus	Rubella virus
42182	Hepatitis C virus genotype 6	f__11050|g__11102|s__11103|s1__42182	644	NC_009827	Hepatitis C virus genotype 6, complete genome	9628	641	99.53	9610	99.8	20	1	yes	9475	1	1	Hepatitis C virus genotype 6	Hepatitis C virus genotype 6
40271	Hepatitis C virus genotype 2	f__11050|g__11102|s__11103|s1__40271	643	NC_009823	Hepatitis C virus genotype 2, complete genome	9711	640	99.53	9697	99.9	19.8	0.8	yes	9645	1	1	Hepatitis C virus genotype 2	Hepacivirus C
41856	Hepatitis C virus genotype 1	f__11050|g__11102|s__11103|s1__41856	642	NC_004102	Hepatitis C virus genotype 1, complete genome	9646	642	100	9607	99.6	19.9	0.8	yes	9634	1	1	Hepatitis C virus genotype 1	Hepatitis C virus genotype 1
356114	Hepatitis C virus genotype 3	f__11050|g__11102|s__11103|s1__356114	630	NC_009824	Hepatitis C virus genotype 3, genome	9456	627	99.52	9435	99.8	19.9	0.8	yes	9434	1	1	Hepatitis C virus genotype 3	Hepatitis C virus genotype 3
33745	Hepatitis C virus genotype 4	f__11050|g__11102|s__11103|s1__33745	624	NC_009825	Hepatitis C virus genotype 4, genome	9355	620	99.36	9313	99.6	19.9	0.3	yes	15467	3	3	Hepatitis C virus genotype 4	Hepatitis C virus genotype 4
33746	Hepatitis C virus genotype 5	f__11050|g__11102|s__11103|s1__33746	623	NC_009826	Hepatitis C virus genotype 5, genome	9343	620	99.52	9334	99.9	19.9	1	yes	9317	1	1	Hepatitis C virus genotype 5	Hepatitis C virus genotype 5
2170194	Central cimpanzee simian foamy virus	f__11632|f1__327046|g__2169668|s__2170194	622	NC_039024	Central cimpanzee simian foamy virus isolate BAD327, complete genome	13220	537	86.33	7161	54.2	11.8	0.7	yes	3061	2	2	Central cimpanzee simian foamy virus	Central cimpanzee simian foamy virus, Spumaretrovirinae
11676	Human immunodeficiency virus 1	f__11632|f1__327045|g__11646|s__11676	622	NC_001802	Human immunodeficiency virus 1, complete genome	9181	610	98.07	9160	99.8	19.9	1	yes	9226	1	1	Human immunodeficiency virus 1	Human immunodeficiency virus 1
122928	Norovirus GI	f__11974|g__142786|s__11983|s1__122928	509	NC_001959	Norovirus GI, complete genome	7654	509	100	7619	99.5	19.9	0.3	yes	7561	1	1	Norovirus GI	Norovirus GI
10621	Human papillomavirus 9	f__151340|f1__2169595|g__333922|s__333924|s1__10621	492	NC_001596	Human papillomavirus type 9, complete genome	7434	490	99.59	7404	99.6	19.7	0.5	yes	7300	1	1	Human papillomavirus 9	Human papillomavirus 9
138950	Enterovirus C	f__12058|g__12059|s__138950	491	NC_002058	Poliovirus, complete genome	7440	490	99.8	7420	99.7	19.7	0.7	yes	7408	1	1	Enterovirus C	Enterovirus C
291175	Sapovirus Hu/Dresden/pJG-Sap01/DE	f__11974|g__95341|s__95342|s1__280756|s2__291175	490	NC_006269	Sapovirus Hu/Dresden/pJG-Sap01/DE, complete genome	7429	490	100	7413	99.8	19.8	1.4	yes	7387	1	1	Sapovirus Hu/Dresden/pJG-Sap01/DE	Sapovirus Hu/Dresden/pJG-Sap01/DE
138948	Enterovirus A	f__12058|g__12059|s__138948	481	NC_001612	Human enterovirus A, complete genome	7413	481	100	7385	99.6	19.5	0.7	yes	7337	1	1	Enterovirus A	Enterovirus A
12131	Rhinovirus B14	f__12058|g__12059|s__147712|s1__12131	480	NC_001490	Human rhinovirus 14, complete genome	7212	480	100	7168	99.4	20	0.7	yes	7144	1	1	Rhinovirus B14	Rhinovirus B14
11620	Lassa mammarenavirus	f__11617|g__1653394|s__11620	480	NC_004297	Lassa virus segment L, complete sequence	7279	480	100	7276	100	19.8	0.8	yes	7242	1	1	Lassa mammarenavirus	Lassa mammarenavirus
12461	Hepatitis E virus	f__291484|g__1678141|s__1678143|s1__12461	473	NC_001434	Hepatitis E virus, complete genome	7176	470	99.37	7127	99.3	19.6	0.6	yes	7942	2	1	Hepatitis E virus	Hepatitis E virus nan
11577	La Crosse virus	f__1980416|g__11572|s__2560547|s1__11577	460	NC_004108	La Crosse virus segment L, complete genome	6980	460	100	6962	99.7	19.8	0.8	yes	6905	1	1	La Crosse virus	La Crosse virus
147711	Rhinovirus A	f__12058|g__12059|s__147711	459	NC_001617	Human rhinovirus 89, complete genome	7152	459	100	7043	98.5	19.2	0.9	yes	7009	1	1	Rhinovirus A	Rhinovirus A
138949	Enterovirus B	f__12058|g__12059|s__138949	458	NC_001472	Human enterovirus B, complete genome	7389	456	99.56	7384	99.9	18.5	0.4	yes	7366	1	1	Enterovirus B	Enterovirus B
159150	Shamonda orthobunyavirus	f__1980416|g__11572|s__159150	450	NC_018463	Shamonda virus RdRp gene for RNA-dependent RNA polymerase, segment L, genomic RNA, isolate Ib An 5550	6863	450	100	6821	99.4	19.7	0.8	yes	6771	1	1	Shamonda orthobunyavirus	Shamonda orthobunyavirus
118655	Oropouche virus	f__1980416|g__11572|s__1933309|s1__118655	450	NC_005776	Oropouche virus segment L, complete genome	6846	450	100	6813	99.5	19.7	0.9	yes	6792	1	1	Oropouche virus	Oropouche virus
300180	Mopeia Lassa virus reassortant 29	f__11617|f1__208898|g__11618|g1__208896|g2__483045|s__300180	440	NC_006573	Mopeia Lassa reassortant 29 segment S, complete genome	3402	440	100	3397	99.9	38.8	0.4	yes	3375	1	1	Mopeia Lassa virus reassortant 29	Lassa mammarenavirus
36427	Rotavirus C	f__10880|f1__689832|g__10912|s__36427	367	NC_007572	Rotavirus C segment 3, complete sequence	2283	150	40.87	2278	99.8	19.7	-0.5	yes	24096	17	3	Rotavirus C	Rotavirus C
36427	Rotavirus C	f__10880|f1__689832|g__10912|s__36427	367	NC_007569	Rotavirus C segment 10, complete sequence	730	40	10.9	719	98.5	16.4	-1	yes	24096	17	3	Rotavirus C	Rotavirus C
36427	Rotavirus C	f__10880|f1__689832|g__10912|s__36427	367	NC_007543	Rotavirus C segment 6, complete sequence	1350	90	24.52	1313	97.3	20	-0.9	yes	24096	17	3	Rotavirus C	Rotavirus C
1980471	Hantaan orthohantavirus	f__1980413|f1__2560074|g__1980442|s__1980471	350	NC_005218	Hantaan virus, complete genome	1696	110	31.43	1693	99.8	19.4	-0.9	yes	5147	2	2	Hantaan orthohantavirus	Hantaan orthohantavirus
1980471	Hantaan orthohantavirus	f__1980413|f1__2560074|g__1980442|s__1980471	350	NC_005219	Hantaan virus, complete genome	3616	240	68.57	3550	98.2	19.9	-0.2	yes	5147	2	2	Hantaan orthohantavirus	Hantaan orthohantavirus
493803	Merkel cell polyomavirus	f__151341|g__1891713|s__1891726|s1__493803	350	NC_010277	Merkel cell polyomavirus isolate R17b, complete genome	5387	350	100	5364	99.6	19.5	-0.1	yes	5359	1	1	Merkel cell polyomavirus	Merkel cell polyomavirus
1891767	Macaca mulatta polyomavirus 1	f__151341|g__1891714|s__1891767	340	NC_001669	Simian virus 40 complete genome	5243	340	100	5160	98.4	19.4	0.8	yes	5135	1	1	Macaca mulatta polyomavirus 1	Macaca mulatta polyomavirus 1
1891762	Human polyomavirus 1	f__151341|g__1891714|s__1891762	340	NC_001538	BK polyomavirus, complete genome	5153	340	100	5114	99.2	19.8	0.6	yes	5114	1	1	Human polyomavirus 1	Human polyomavirus 1
440266	WU Polyomavirus	f__151341|g__1891714|s__1891765|s1__440266	340	NC_009539	WU Polyomavirus, complete genome	5229	340	100	5211	99.7	19.5	0.5	yes	5202	1	1	WU Polyomavirus	Human polyomavirus 4
10632	JC polyomavirus	f__151341|g__1891714|s__1891763|s1__10632	340	NC_001699	JC polyomavirus, complete genome	5130	340	100	5114	99.7	19.9	0.3	yes	5114	1	1	JC polyomavirus	JC polyomavirus
256548	Bovine adeno-associated virus	f__10780|f1__40119|g__10803|s__1511892|s1__256548	310	NC_005889	Bovine adeno-associated virus, complete genome	4693	310	100	4649	99.1	19.8	1.2	yes	4685	1	1	Bovine adeno-associated virus	Bovine adeno-associated virus
206160	Sandfly fever Naples virus	f__1980418|g__11584|s__1933189|s1__206160	283	NC_006320	Toscana virus segment M, complete sequence	4215	280	98.94	4203	99.7	19.9	-0.1	yes	4187	1	1	Sandfly fever Naples virus	Sandfly fever Naples virus
649604	Banna virus strain JKT-6423	f__10880|f1__689832|g__208294|s__77763|s1__649604	240	NC_004211	Banna virus strain JKT-6423 segment 1, complete sequence	3747	240	100	3730	99.5	19.2	0.2	yes	3718	1	1	Banna virus strain JKT-6423	Banna virus strain JKT-6423
994995	Rotavirus G chicken/03V0567/DEU/2003	f__10880|f1__689832|g__10912|s__183407|s1__994995	220	NC_021584	Rotavirus G chicken/03V0567/DEU/2003 segment 8, complete sequence	1012	60	27.27	1010	99.8	17.8	-0.7	yes	3477	3	3	Rotavirus G chicken/03V0567/DEU/2003	Rotavirus G chicken/03V0567/DEU/2003
994995	Rotavirus G chicken/03V0567/DEU/2003	f__10880|f1__689832|g__10912|s__183407|s1__994995	220	NC_021588	Rotavirus G chicken/03V0567/DEU/2003 segment 6, complete sequence	1267	80	36.36	1250	98.7	18.9	-0.5	yes	3477	3	3	Rotavirus G chicken/03V0567/DEU/2003	Rotavirus G chicken/03V0567/DEU/2003
994995	Rotavirus G chicken/03V0567/DEU/2003	f__10880|f1__689832|g__10912|s__183407|s1__994995	220	NC_021583	Rotavirus G chicken/03V0567/DEU/2003 segment 5, complete sequence	1295	80	36.36	1274	98.4	18.5	-0.8	yes	3477	3	3	Rotavirus G chicken/03V0567/DEU/2003	Rotavirus G chicken/03V0567/DEU/2003
11591	Uukuniemi virus	f__1980418|g__11584|s__1933191|s1__11591	213	NC_005220	Uukuniemi virus chromosome segment M, complete genome	3229	210	98.59	3223	99.8	19.5	-0.3	yes	3199	1	1	Uukuniemi virus	Uukuniemi virus
10407	Hepatitis B virus	f__10404|g__10405|s__10407	211	AB195951	Hepatitis B virus DNA, complete genome, strain: Ehi-TH lam 8-3.|Hepatitis B virus|VRL|02-JUN-2007	3215	210	99.53	3184	99	19.6	0.2	yes	3173	1	1	Hepatitis B virus	Hepatitis B virus
687386	Torque teno sus virus 1a	f__687329|g__687339|s__687386	190	NC_014070	Torque teno sus virus 1a, complete genome	2878	190	100	2868	99.7	19.8	-0.2	yes	2854	1	1	Torque teno sus virus 1a	Torque teno sus virus 1a
687376	Torque teno mini virus 8	f__687329|g__687332|s__687376	190	NC_014068	Torque teno mini virus 8, complete genome	2910	190	100	2893	99.4	19.6	0.2	yes	2871	1	1	Torque teno mini virus 8	Torque teno mini virus 8
93678	TTV-like mini virus	f__687329|g__687332|g1__1535289|s__93678	190	NC_020498	TTV-like mini virus isolate TTMV_LY1, complete genome	2912	190	100	2911	100	19.6	-0.3	yes	2731	1	1	TTV-like mini virus	TTV-like mini virus
104580	Kadipiro virus	f__10880|f1__689832|g__208294|s__104580	120	NC_004215	Kadipiro virus chromosome segment 5, complete genome	1947	120	100	1939	99.6	18.5	-1	yes	1923	1	1	Kadipiro virus	Kadipiro virus
1714621	Borna disease virus 1	f__178830|g__186458|s__1714619|s1__1714621	590	NC_001607	Borna disease virus 1, complete sequence	8910	590	100	8898	99.9	19.9	0	yes	8890	1	1	Borna disease virus 1	Borna disease virus 1
688699	Sandfly fever Turkey virus	f__1980418|g__11584|g1__327794|s__28292|s1__688699	293	NC_015411	Sandfly Sicilian Turkey virus segment M, complete genome	4403	290	98.98	4370	99.3	19.7	-0.2	yes	4298	1	1	Sandfly fever Turkey virus	Sandfly fever Turkey virus
1511871	Primate bocaparvovirus 1	f__10780|f1__40119|g__1507401|s__1511871	346	NC_007455	Primate bocaparvovirus 1 isolate st2, complete genome	5299	346	100	5277	99.6	19.6	1.5	yes	5252	1	1	Primate bocaparvovirus 1	Bocaparvovirus
1637496	Rotavirus I	f__10880|f1__689832|g__10912|s__1637496	90	NC_026820	Rotavirus I strain KE135/2012 NSP1-1 and NSP1-2 genes, complete cds	1485	90	100	1377	92.7	18.2	-0.8	yes	1358	1	1	Rotavirus I	Rotavirus I
130760	Influenza A virus (A/Hong Kong/1073/99(H9N2))	f__11308|g__197911|s__11320|s1__102796|s2__130760	90	NC_004909	Influenza A virus na gene for neuraminidase, genomic RNA, strain A/Hong Kong/1073/99(H9N2)	1418	90	100	1401	98.8	19	-0.9	yes	1386	1	1	Influenza A virus (A/Hong Kong/1073/99(H9N2))	Influenza A virus (A/Hong Kong/1073/99(H9N2))
10942	Human rotavirus B	f__10880|f1__689832|g__10912|s__28876|s1__10942	80	NC_021544	Human rotavirus B strain Bang373 inner capsid protein (VP6) gene	1269	80	100	1250	98.5	18.9	-1.1	yes	1246	1	1	Human rotavirus B	Human rotavirus B
166122	Human endogenous retrovirus K113	f__11632|f1__35276|f2__206037|s__45617|s1__166122	415	AF074086	Homo sapiens tandemly repeated human endogenous retrovirus HERV-K (HML-2.HOM), complete sequence.|Homo sapiens|PRI|26-JUL-2016	19221	6	1.45	1167	6.1	0.1	51.2	no	2616	3	3	Human endogenous retrovirus K113	Human endogenous retrovirus K, BeAn 58058 virus

## Sheet: Table S4
Table S4. Viruses detected with the LABRADOR pipeline in datasets generated in two laboratories by spiking model viruses into HeLa cells. Viruses detected with reads classification and mapping approaches were merged with viruses detected in de novo approach by taxid number, thus for viruses for which more than one reference was found for mapping the number of classified contigs was replicated for…
Lab B - viruses spiked in lysate or whole HeLa cells. Spike concentrations: high, 100 genome copies per cell; medium, 3 genome copies per cell; low, 0.1 genome copy per cell.
				High spike cell lysate																Medium spike cell lysate																Low spike cell lysate
				reads classification with Kraken2 and mapping											contig assembly and classfication					reads classification with Kraken2 and mapping											contig assembly and classfication					reads classification with Kraken2 and mapping											contig assembly and classfication
taxid	cluster in custom db	scientific name assigned by Kraken2	taxonomic path till Family level	sum of reads assigned by Kraken2 till Family	id of reference sequence used for mapping	reference name	reference length	mapped reads	% of mapped reads	covered region	coverage %	coverage denisity	kurtosis	coverage uniformity	summarized contig length	contigs classifed (nt)	contigs classifed (aa)	taxonomic name (nt)	taxonomic name (aa)	sum of reads assigned by Kraken2 till Family	id of reference sequence used for mapping	reference name	reference length	mapped reads	% of mapped reads	covered region	coverage %	coverage denisity	kurtosis	coverage uniformity	summarized contig length	contigs classifed (nt)	contigs classifed (aa)	taxonomic name (nt)	taxonomic name (aa)	sum of reads assigned by Kraken2 till Family	id of reference sequence used for mapping	reference name	reference length	mapped reads	% of mapped reads	covered region	coverage %	coverage denisity	kurtosis	coverage uniformity	summarized contig length	contigs classifed (nt)	contigs classifed (aa)
10376	NC_007605	Human gammaherpesvirus 4	f__10292|f1__10374|g__10375|s__10376	5516590	NC_007605	Human gammaherpesvirus 4, complete genome	171823	5496102	99.63	160418	93.4	6240.9	12.9	no	153196	10	8	Human gammaherpesvirus 4	Human gammaherpesvirus 4	535949	MH590574	UNVERIFIED: Human gammaherpesvirus 4 isolate B95-8 genomic sequence.|Human gammaherpesvirus 4|VRL|18-JAN-2019	158809	529503	98.8	141599	89.2	646.9	6.6	no	136890	13	13	Human gammaherpesvirus 4	Human gammaherpesvirus 4	22877	MH590574	UNVERIFIED: Human gammaherpesvirus 4 isolate B95-8 genomic sequence.|Human gammaherpesvirus 4|VRL|18-JAN-2019	158809	16854	73.67	135446	85.3	20.6	10.6	no	125282	30	26
12509	NC_009334	Human herpesvirus 4 type 2	f__10292|f1__10374|g__10375|s__10376|s1__12509	5556531	MK973062	Human gammaherpesvirus 4 strain rMSHJ, complete genome.|Human gammaherpesvirus 4|VRL|18-JAN-2020	164674	5531028	99.54	153167	93	6538.8	148.1	no	9534	12	0	Human herpesvirus 4 type 2	0	543070	MK973062	Human gammaherpesvirus 4 strain rMSHJ, complete genome.|Human gammaherpesvirus 4|VRL|18-JAN-2020	164674	532001	97.96	152067	92.3	626.6	27.3	no	24232	24	0	Human herpesvirus 4 type 2		27559	MK973062	Human gammaherpesvirus 4 strain rMSHJ, complete genome.|Human gammaherpesvirus 4|VRL|18-JAN-2020	164674	16919	61.39	142771	86.7	19.9	102.7	no	20679	20	1
11250	NC_038235	Human orthopneumovirus	f__11244|g__1868215|s__11250	2136	NC_038235	Human orthopneumovirus Subgroup A, complete cds	15222	2021	94.62	14852	97.6	26.7	2	yes	12856	4	4	Human orthopneumovirus	Human orthopneumovirus, Pneumoviridae	937	NC_038235	Human orthopneumovirus Subgroup A, complete cds	15222	933	99.57	14250	93.6	12.2	0.4	yes	11565	4	4	Human orthopneumovirus	Human orthopneumovirus, Pneumoviridae	35	NC_038235	Human orthopneumovirus Subgroup A, complete cds	15222	35	100	3412	22.4	0.5	5.1	no	0	0	0
11250	NC_001781	Human orthopneumovirus	f__11244|g__1868215|s__11250	2136	KJ627331	Human respiratory syncytial virus strain RSVB/Homo sapiens/PER/FPP00596/2011, partial genome.|Human orthopneumovirus|VRL|07-APR-2014	15172	855	40.03	10047	66.2	10.1	6.2	no	12856	4	4	Human orthopneumovirus	Human orthopneumovirus, Pneumoviridae	937	MH594359	Human respiratory syncytial virus B strain Kilifi/HH/1206/25-Jan-2010, partial genome.|Human respiratory syncytial virus B|VRL|07-NOV-2018	14942	352	37.57	9292	62.2	4.4	4.2	no	11565	4	4	Human orthopneumovirus	Human orthopneumovirus, Pneumoviridae	35	MG642053	UNVERIFIED: Human respiratory syncytial virus B strain RSVB/Homo sapiens/USA/MCRSV_210/1980 cRNA sequence.|Human respiratory syncytial virus B|VRL|13-DEC-2017	15120	5	14.29	1168	7.7	0.2	19.7	no	0	0	0
12814	NC_001803	Respiratory syncytial virus	f__11244|f1__2133750|s__12814	581	GU591771	Human respiratory syncytial virus isolate RSV-I-14, complete genome.|Human orthopneumovirus|VRL|19-SEP-2011	15218	421	72.46	8589	56.4	5.8	27.8	no	1027	1	1	Respiratory syncytial virus	Human orthopneumovirus	278	GU591771	Human respiratory syncytial virus isolate RSV-I-14, complete genome.|Human orthopneumovirus|VRL|19-SEP-2011	15218	232	83.45	6026	39.6	3	5	no	0	0	0	0	0	41	GU591770	Human respiratory syncytial virus isolate RSV-13, complete genome.|Human orthopneumovirus|VRL|19-SEP-2011	15215	2	4.88	352	2.3	0	62.1	no	0	0	0
11768	NC_001940	Feline leukemia virus	f__11632|f1__327045|g__153135|s__11768	748	NC_001940	Feline leukemia virus, complete genome	8448	152	20.32	4457	52.8	2.5	5.4	no	989	1	1	Feline leukemia virus	Feline leukemia virus	395	MF681671	Feline leukemia virus isolate FeLV-B_US_x2272_Pco2015, complete genome.|Feline leukemia virus|VRL|20-DEC-2018	8464	13	3.29	1039	12.3	0.3	39.6	no	0	0	0	0	0	535	AY364318	Felis catus chromosome A1 endogenous virus endogenous feline leukemia virus enFeLV-AGTT, complete sequence.|Felis catus|MAM|26-AUG-2004	9895	0	0	0	0	0	0	0	0	0	0
538123	NC_013225	Mammalian orthoreovirus 3	f__10880|f1__689831|g__10882|s__351073|s1__538123	16	KM820754	Mammalian orthoreovirus 3 isolate FS-03 segment L1, complete sequence.|Mammalian orthoreovirus 3|VRL|20-MAY-2015	3854	3	18.75	482	12.5	0.1	7.9	no	0	0	0	0	0	0	0	0	0	0	0	0	0	0	0	0	0	0	0	0	0	0	0	0	0	0	0	0	0	0	0	0	0	0	0
538123	NC_013226	Mammalian orthoreovirus 3	f__10880|f1__689831|g__10882|s__351073|s1__538123	16	GU589578	Mammalian orthoreovirus 3 strain Abney segment L2, complete sequence.|Mammalian orthoreovirus 3|VRL|02-MAR-2010	3916	8	50	947	24.2	0.4	1.9	yes	0	0	0	0	0	0	0	0	0	0	0	0	0	0	0	0	0	0	0	0	0	0	0	0	0	0	0	0	0	0	0	0	0	0	0
538123	NC_013227	Mammalian orthoreovirus 3	f__10880|f1__689831|g__10882|s__351073|s1__538123	16	MG451074	Mammalian orthoreovirus isolate MRV3/TS/China/2012 segment M1, complete sequence.|Mammalian orthoreovirus|VRL|19-AUG-2018	2347	0	0	0	0	0	0	0	0	0	0	0	0	0	0	0	0	0	0	0	0	0	0	0	0	0	0	0	0	0	0	0	0	0	0	0	0	0	0	0	0	0	0
538123	NC_013228	Mammalian orthoreovirus 3	f__10880|f1__689831|g__10882|s__351073|s1__538123	16	LC121914	Mammalian orthoreovirus 2 genomic RNA, segment M2, complete sequence.|Mammalian orthoreovirus 2|VRL|29-JUL-2017	2211	0	0	0	0	0	0	0	0	0	0	0	0	0	0	0	0	0	0	0	0	0	0	0	0	0	0	0	0	0	0	0	0	0	0	0	0	0	0	0	0	0	0
538123	NC_013229	Mammalian orthoreovirus 3	f__10880|f1__689831|g__10882|s__351073|s1__538123	16	AF129820	Reovirus 1 Lang L3 gene segment major core protein lambda 1 mRNA, complete cds.|Mammalian orthoreovirus 1|VRL|05-JUL-1999	3901	1	6.25	133	3.4	0.1	34.8	no	0	0	0	0	0	0	0	0	0	0	0	0	0	0	0	0	0	0	0	0	0	0	0	0	0	0	0	0	0	0	0	0	0	0	0
538123	NC_013230	Mammalian orthoreovirus 3	f__10880|f1__689831|g__10882|s__351073|s1__538123	16	AF174382	Reovirus 1 Lang M3 gene segment major nonstructural protein mu-NS mRNA, complete cds.|Mammalian orthoreovirus 1|VRL|26-NOV-1999	2241	2	12.5	325	14.5	0.1	2.1	yes	0	0	0	0	0	0	0	0	0	0	0	0	0	0	0	0	0	0	0	0	0	0	0	0	0	0	0	0	0	0	0	0	0	0	0
538123	NC_013231	Mammalian orthoreovirus 3	f__10880|f1__689831|g__10882|s__351073|s1__538123	16	AF368035	Ndelle virus segment S1, complete sequence.|Mammalian orthoreovirus 4 Ndelle|VRL|30-NOV-2001	1423	0	0	0	0	0	0	0	0	0	0	0	0	0	0	0	0	0	0	0	0	0	0	0	0	0	0	0	0	0	0	0	0	0	0	0	0	0	0	0	0	0	0
538123	NC_013232	Mammalian orthoreovirus 3	f__10880|f1__689831|g__10882|s__351073|s1__538123	16	MG451078	Mammalian orthoreovirus isolate MRV3/TS/China/2012 segment S2, complete sequence.|Mammalian orthoreovirus|VRL|19-AUG-2018	1446	0	0	0	0	0	0	0	0	0	0	0	0	0	0	0	0	0	0	0	0	0	0	0	0	0	0	0	0	0	0	0	0	0	0	0	0	0	0	0	0	0	0
538123	NC_013233	Mammalian orthoreovirus 3	f__10880|f1__689831|g__10882|s__351073|s1__538123	16	KF791264	UNVERIFIED: Mammalian orthoreovirus sigma NS-like (S3) mRNA, partial sequence.|Mammalian orthoreovirus|VRL|30-NOV-2014	945	0	0	0	0				0	0	0	0	0	0	0	0	0	0	0	0	0	0	0	0	0	0	0	0	0	0	0	0	0	0	0	0	0	0	0	0	0	0	0
538123	NC_013234	Mammalian orthoreovirus 3	f__10880|f1__689831|g__10882|s__351073|s1__538123	16	MG451080	Mammalian orthoreovirus isolate MRV3/TS/China/2012 segment S4, complete sequence.|Mammalian orthoreovirus|VRL|19-AUG-2018	1235	0	0	0	0	0	0	0	0	0	0	0	0	0	0	0	0	0	0	0	0	0	0	0	0	0	0	0	0	0	0	0	0	0	0	0	0	0	0	0	0	0	0
337042	NC_001357	Alphapapillomavirus 7	f__151340|f1__2169595|g__333750|s__337042	520	MF288671	Human papillomavirus type 18 isolate C506270_R3_1852264_(50w), complete genome.|Human papillomavirus type 18|VRL|21-OCT-2017	7831	494	95	4661	59.5	12.2	3.8	no	4146	3	3	Alphapapillomavirus 7	Human papillomavirus type 18 Papillomaviridae	929	MF288671	Human papillomavirus type 18 isolate C506270_R3_1852264_(50w), complete genome.|Human papillomavirus type 18|VRL|21-OCT-2017	7831	908	97.74	5168	66	22.6	0	yes	5281	1	1	Alphapapillomavirus 7	Human papillomavirus type 18	773	MF288671	Human papillomavirus type 18 isolate C506270_R3_1852264_(50w), complete genome.|Human papillomavirus type 18|VRL|21-OCT-2017	7831	750	97.02	5196	66.4	18.5	-0.7	yes	4869	1	1
Lab C - viruses spiked in whole HeLa cells. DNA or RNA was extarcted prior sequening. Spike concentrations: high, 100 genome copies per cell; medium, 3 genome copies per cell; low, 0.1 genome copy per cell.
				High spike DNA																Medium spike DNA																Low spike DNA
				reads classification with Kraken2 and mapping											contig assembly and classfication					reads classification with Kraken2 and mapping											contig assembly and classfication					reads classification with Kraken2 and mapping											contig assembly and classfication
taxid	cluster in custom db	scientific name assigned by Kraken2	taxonomic path till Family level	sum of reads assigned by Kraken2 till Family	id of reference sequence used for mapping	reference name	reference length	mapped reads	% of mapped reads	covered region	coverage %	coverage denisity	kurtosis	coverage uniformity	summarized contig length	contigs classifed (nt)	contigs classifed (aa)	taxonomic name (nt)	taxonomic name (aa)	sum of reads assigned by Kraken2 till Family	id of reference sequence used for mapping	reference name	reference length	mapped reads	% of mapped reads	covered region	coverage %	coverage denisity	kurtosis	coverage uniformity	summarized contig length	contigs classifed (nt)	contigs classifed (aa)	taxonomic name (nt)	taxonomic name (aa)	sum of reads assigned by Kraken2 till Family	id of reference sequence used for mapping	reference name	reference length	mapped reads	% of mapped reads	covered region	coverage %	coverage denisity	kurtosis	coverage uniformity	summarized contig length	contigs classifed (nt)	contigs classifed (aa)
10376	NC_007605	Human gammaherpesvirus 4	f__10292|f1__10374|g__10375|s__10376	619820	NC_007605	Human gammaherpesvirus 4, complete genome	171823	603832	97.42	160795	93.6	678.5	1.3	yes	136295	4	4	Human gammaherpesvirus 4	Human gammaherpesvirus 4	13067	MH590574	UNVERIFIED: Human gammaherpesvirus 4 isolate B95-8 genomic sequence.|Human gammaherpesvirus 4|VRL|18-JAN-2019	158809	11388	87.15	142570	89.8	13.7	13.7	no	136530	12	10	Human gammaherpesvirus 4	Human gammaherpesvirus 4	8080	V01555	Epstein-Barr virus (EBV) genome, strain B95-8.|Human gammaherpesvirus 4|VRL|26-JUL-2016	172281	364	4.5	56035	32.5	0.4	2.9	yes	1813	3	3
12509	NC_009334	Human herpesvirus 4 type 2	f__10292|f1__10374|g__10375|s__10376|s1__12509	627115	MK973062	Human gammaherpesvirus 4 strain rMSHJ, complete genome.|Human gammaherpesvirus 4|VRL|18-JAN-2020	164674	605559	96.56	153225	93	709.2	30.1	no	7381	9	0	Human herpesvirus 4 type 2	0	13999	MK973062	Human gammaherpesvirus 4 strain rMSHJ, complete genome.|Human gammaherpesvirus 4|VRL|18-JAN-2020	164674	11436	81.69	151968	92.3	13.2	34	no	13301	15	0	Human herpesvirus 4 type 2	0	10294	MK973062	Human gammaherpesvirus 4 strain rMSHJ, complete genome.|Human gammaherpesvirus 4|VRL|18-JAN-2020	164674	366	3.56	54404	33	0.4	5	no	8322	9	0
11250	NC_001781	Human orthopneumovirus	f__11244|g__1868215|s__11250	0	0	0	0	0	0	0	0	0	0	0	0	0	0	0	0	0	0	0	0	0	0	0	0	0	0	0	0	0	0	0	0	0	0	0	0	0	0	0	0	0	0	0	0	0	0
11250	NC_038235	Human orthopneumovirus	f__11244|g__1868215|s__11250	0	0	0	0	0	0	0	0	0	0	0	0	0	0	0	0	0	0	0	0	0	0	0	0	0	0	0	0	0	0	0	0	0	0	0	0	0	0	0	0	0	0	0	0	0	0
12814	NC_001803	Respiratory syncytial virus	f__11244|f1__2133750|s__12814	6	KF530267	UNVERIFIED: Human respiratory syncytial virus strain RSVA/Homo sapiens/ZAF/323/2007 cRNA sequence.|Human orthopneumovirus|VRL|06-SEP-2013	15078	0	0	0	0	0	0	0	0	0	0	0	0	3	GU591770	Human respiratory syncytial virus isolate RSV-13, complete genome.|Human orthopneumovirus|VRL|19-SEP-2011	15215	1	33.33	202	1.3	0	70.3	no	0	0	0	0	0	3	KF530267	UNVERIFIED: Human respiratory syncytial virus strain RSVA/Homo sapiens/ZAF/323/2007 cRNA sequence.|Human orthopneumovirus|VRL|06-SEP-2013	15078	0	0	0	0	0	0	0	0	0	0
11768	NC_001940	Feline leukemia virus	f__11632|f1__327045|g__153135|s__11768	73	AB673426	Feline leukemia virus env gene for envelope polyprotein, complete cds, clone: FeLV-D/ON-T with flanking.|Feline leukemia virus|VRL|01-SEP-2012	6633	0	0	0	0	0	0	0	0	0	0	0	0	0	0	0	0	0	0	0	0	0	0	0	0	0	0	0	0	0	0	0	0	0	0	0	0	0	0	0	0	0	0
11780	NC_043382	Snyder-Theilen feline sarcoma virus	f__11632|f1__327045|g__153135|s__11780	74	LC198319	Felis catus DNA, endogenous feline leukemia virus enFeLV-clone6, complete sequence.|Felis catus|MAM|12-JAN-2017	3449	0	0	0	0	0	0	0	0	0	0	0	0	34	LC198319	Felis catus DNA, endogenous feline leukemia virus enFeLV-clone6, complete sequence.|Felis catus|MAM|12-JAN-2017	3449	0	0	0	0	0	0	0	0	0	0	0	0	57	LC198319	Felis catus DNA, endogenous feline leukemia virus enFeLV-clone6, complete sequence.|Felis catus|MAM|12-JAN-2017	3449	0	0	0	0	0	0	0	0	0	0
538123	NC_013225	Mammalian orthoreovirus 3	f__10880|f1__689831|g__10882|s__351073|s1__538123	0	0	0	0	0	0	0	0	0	0	0	0	0	0	0	0	0	0	0	0	0	0	0	0	0	0	0	0	0	0	0	0	0	0	0	0	0	0	0	0	0	0	0	0	0	0
538123	NC_013226	Mammalian orthoreovirus 3	f__10880|f1__689831|g__10882|s__351073|s1__538123	0	0	0	0	0	0	0	0	0	0	0	0	0	0	0	0	0	0	0	0	0	0	0	0	0	0	0	0	0	0	0	0	0	0	0	0	0	0	0	0	0	0	0	0	0	0
538123	NC_013227	Mammalian orthoreovirus 3	f__10880|f1__689831|g__10882|s__351073|s1__538123	0	0	0	0	0	0	0	0	0	0	0	0	0	0	0	0	0	0	0	0	0	0	0	0	0	0	0	0	0	0	0	0	0	0	0	0	0	0	0	0	0	0	0	0	0	0
538123	NC_013228	Mammalian orthoreovirus 3	f__10880|f1__689831|g__10882|s__351073|s1__538123	0	0	0	0	0	0	0	0	0	0	0	0	0	0	0	0	0	0	0	0	0	0	0	0	0	0	0	0	0	0	0	0	0	0	0	0	0	0	0	0	0	0	0	0	0	0
538123	NC_013229	Mammalian orthoreovirus 3	f__10880|f1__689831|g__10882|s__351073|s1__538123	0	0	0	0	0	0	0	0	0	0	0	0	0	0	0	0	0	0	0	0	0	0	0	0	0	0	0	0	0	0	0	0	0	0	0	0	0	0	0	0	0	0	0	0	0	0
538123	NC_013230	Mammalian orthoreovirus 3	f__10880|f1__689831|g__10882|s__351073|s1__538123	0	0	0	0	0	0	0	0	0	0	0	0	0	0	0	0	0	0	0	0	0	0	0	0	0	0	0	0	0	0	0	0	0	0	0	0	0	0	0	0	0	0	0	0	0	0
538123	NC_013231	Mammalian orthoreovirus 3	f__10880|f1__689831|g__10882|s__351073|s1__538123	0	0	0	0	0	0	0	0	0	0	0	0	0	0	0	0	0	0	0	0	0	0	0	0	0	0	0	0	0	0	0	0	0	0	0	0	0	0	0	0	0	0	0	0	0	0
538123	NC_013232	Mammalian orthoreovirus 3	f__10880|f1__689831|g__10882|s__351073|s1__538123	0	0	0	0	0	0	0	0	0	0	0	0	0	0	0	0	0	0	0	0	0	0	0	0	0	0	0	0	0	0	0	0	0	0	0	0	0	0	0	0	0	0	0	0	0	0
538123	NC_013233	Mammalian orthoreovirus 3	f__10880|f1__689831|g__10882|s__351073|s1__538123	0	0	0	0	0	0	0	0	0	0	0	0	0	0	0	0	0	0	0	0	0	0	0	0	0	0	0	0	0	0	0	0	0	0	0	0	0	0	0	0	0	0	0	0	0	0
538123	NC_013234	Mammalian orthoreovirus 3	f__10880|f1__689831|g__10882|s__351073|s1__538123	0	0	0	0	0	0	0	0	0	0	0	0	0	0	0	0	0	0	0	0	0	0	0	0	0	0	0	0	0	0	0	0	0	0	0	0	0	0	0	0	0	0	0	0	0	0
337042	NC_001357	Alphapapillomavirus 7	f__151340|f1__2169595|g__333750|s__337042	1059	MF288671	Human papillomavirus type 18 isolate C506270_R3_1852264_(50w), complete genome.|Human papillomavirus type 18|VRL|21-OCT-2017	7831	1053	99.43	5198	66.4	26.2	-0.7	yes	5340	2	2	Alphapapillomavirus 7	Human papillomavirus type 18	1484	MF288671	Human papillomavirus type 18 isolate C506270_R3_1852264_(50w), complete genome.|Human papillomavirus type 18|VRL|21-OCT-2017	7831	1466	98.79	5197	66.4	36.7	-0.8	yes	5382	1	1	Alphapapillomavirus 7	Human papillomavirus type 18	1316	MF288671	Human papillomavirus type 18 isolate C506270_R3_1852264_(50w), complete genome.|Human papillomavirus type 18|VRL|21-OCT-2017	7831	1303	99.01	5198	66.4	32.4	-1	yes	5498	1	1
[truncated: 50 more columns]

## Sheet: Table S5
Table S5. Summary table of viruses detected with the LABRADOR pipeline in vaccine samples. Viruses detected with reads classification and mapping approaches were merged with viruses detected in de novo approach by taxid number, thus for viruses for which more than one reference was found for mapping the number of classified contigs was replicated for all references. In the case of contig classifi…
			reads classification with Kraken2 and mapping						contig assembly and classfication
SRA id	Vaccine	taxid	scientific name assigned by Kraken2	sum of reads assigned by Kraken2 till Family	id of reference sequence used for mapping	reference name	mapped reads	coverage %	contigs classifed (nt)	contigs classifed (aa)	taxonomic name (nt)	taxonomic name (aa)
SRR038594	Rotateq	28875	Rotavirus A	626	EF560615	Rotavirus A strain RVA/Cow-tc/USA/WC3/1981/G6P[5] VP1 gene, complete cds.|Rotavirus A|VRL|31-MAY-2011	84	93	20	20	Rotavirus A	Rotavirus A, Human rotavirus
SRR038594	Rotateq	28875	Rotavirus A	626	MF469339	Rotavirus A strain RVA/Human-lab/USA/Rotateq_SSCRTV_00091/2016/G1G4P[5] segment 10 non-structural protein 4 (NSP4) gene, complete cds.|Rotavirus A|VRL|14-AUG-2017	56	100	20	20	Rotavirus A	Rotavirus A, Human rotavirus
SRR038594	Rotateq	28875	Rotavirus A	626	EF672565	Rotavirus A strain RVA/Human-tc/GBR/A64/1987/G10P11[14] non-structural protein 3 gene, complete cds.|Rotavirus A|VRL|31-MAY-2011	79	97.6	20	20	Rotavirus A	Rotavirus A, Human rotavirus
SRR038594	Rotateq	28875	Rotavirus A	626	EF554141	Rotavirus A strain RVA/Human-wt/ITA/111-05-27/2005/G6P[14] VP6 gene, complete cds.|Rotavirus A|VRL|31-MAY-2011	34	97.3	20	20	Rotavirus A	Rotavirus A, Human rotavirus
SRR038594	Rotateq	28875	Rotavirus A	626	EF560616	Rotavirus A strain RVA/Cow-tc/USA/WC3/1981/G6P[5] VP2 gene, complete cds.|Rotavirus A|VRL|31-MAY-2011	66	98.5	20	20	Rotavirus A	Rotavirus A, Human rotavirus
SRR038594	Rotateq	28875	Rotavirus A	626	U53923	Bovine rotavirus spike protein VP4 (VP4) mRNA, complete cds.|Bovine rotavirus|VRL|15-NOV-1996	153	90.9	20	20	Rotavirus A	Rotavirus A, Human rotavirus
SRR038594	Rotateq	28875	Rotavirus A	626	EF560617	Rotavirus A strain RVA/Cow-tc/USA/WC3/1981/G6P[5] VP3 gene, complete cds.|Rotavirus A|VRL|31-MAY-2011	43	97.1	20	20	Rotavirus A	Rotavirus A, Human rotavirus
SRR038594	Rotateq	28875	Rotavirus A	626	MF168377	Rotavirus A strain RVA/Human-wt/USA/VU11-12-193/2012/G6G12P[8] mixed_genotype segment 9 capsid glycoprotein VP7 (VP7) gene, complete cds.|Rotavirus A|VRL|01-JUL-2017	20	85	20	20	Rotavirus A	Rotavirus A, Human rotavirus
SRR038594	Rotateq	28875	Rotavirus A	626	KJ532803	Bovine rotavirus A isolate C1-17 non-structural protein 1 gene, complete cds.|Bovine rotavirus A|VRL|21-AUG-2014	24	88.1	20	20	Rotavirus A	Rotavirus A, Human rotavirus
SRR038594	Rotateq	28875	Rotavirus A	626	LC384341	Human rotavirus A RVA/Human-wt/JPN/HKD0825/2016/G1P[8] NSP5-L gene for non-structural protein NSP5-L, complete cds.|Human rotavirus A|VRL|02-FEB-2019	2	35.8	20	20	Rotavirus A	Rotavirus A, Human rotavirus
SRR038594	Rotateq	28875	Rotavirus A	626	FJ947870	Rotavirus A human/Bethesda/DC2262/1976/G3P[8] segment 1 VP1 (VP1) gene, partial cds.|Rotavirus A human/Bethesda/DC2262/1976/G3P[8]|VRL|24-JUL-2016	7	25.6	3	3	Rotavirus A	Rotavirus A
SRR038593	Rotarix	28875	Rotavirus A	43	MF469218	Rotavirus A strain RVA/Human-lab/USA/Rotarix_SSCRTV_00092/2016/G1P[X] segment 10 non-structural protein 4 (NSP4) gene, complete cds.|Rotavirus A|VRL|14-AUG-2017	8	94.4	3	3	Rotavirus A	Rotavirus A
SRR038593	Rotarix	28875	Rotavirus A	43	FJ423150	Human rotavirus A strain Wa variant Wag5re segment dsRNA 6, complete sequence.|Human rotavirus A|VRL|31-OCT-2009	1	22.2	3	3	Rotavirus A	Rotavirus A
SRR038593	Rotarix	28875	Rotavirus A	43	FJ947871	Rotavirus A human/Bethesda/DC2262/1976/G3P[8] segment 2 RNA-binding protein VP2 (VP2) gene, complete cds.|Rotavirus A human/Bethesda/DC2262/1976/G3P[8]|VRL|29-NOV-2009	7	25.2	3	3	Rotavirus A	Rotavirus A
SRR038593	Rotarix	28875	Rotavirus A	43	FJ947796	Rotavirus A human/Bethesda/DC5751/1991/G3P[8] segment 4 VP4 (VP4) gene, complete cds.|Rotavirus A human/Bethesda/DC5751/1991/G3P[8]|VRL|29-NOV-2009	14	34.3	3	3	Rotavirus A	Rotavirus A
SRR038593	Rotarix	28875	Rotavirus A	43	FJ947795	Rotavirus A human/Bethesda/DC5751/1991/G3P[8] segment 3 VP3 (VP3) gene, complete cds.|Rotavirus A human/Bethesda/DC5751/1991/G3P[8]|VRL|29-NOV-2009	3	10.7	3	3	Rotavirus A	Rotavirus A
SRR038593	Rotarix	28875	Rotavirus A	43	DQ377571	Rotavirus A isolate PA33/89 outer capsid protein (VP7) gene, partial cds.|Rotavirus A|VRL|26-JUL-2016	1	46.7	3	3	Rotavirus A	Rotavirus A
SRR038593	Rotarix	28875	Rotavirus A	43	EU169873	Porcine rotavirus strain MA/68 recombinant NSP2-NSP5 genomic sequence.|Porcine rotavirus|VRL|03-JUN-2008	2	25.2	3	3	Rotavirus A	Rotavirus A
SRR038593	Rotarix	28875	Rotavirus A	43	KU740026	Human rotavirus A strain RVA/Human-wt/TWN/103-701-D210/2014/G9P19 nonfunctional NSP5 gene, partial sequence.|Human rotavirus A|VRL|20-FEB-2017	2	37.9	3	3	Rotavirus A	Rotavirus A
SRR038593	Rotarix	133704	Porcine circovirus 1	6035	NC_001792	Porcine circovirus 1, complete genome	6032	100	66	66	Porcine circovirus 1	Circovirus, Porcine circovirus 1
SRR038593	Rotarix	85708	Porcine circovirus 2	3358	AY256459	Porcine circovirus type 2 strain 336 replicase (rep) and putative capsid protein (cap) genes, complete cds.|Porcine circovirus 2|VRL|14-OCT-2003	2956	56.4	2	2	Porcine circovirus 2	Circovirus
SRR038595	Varivax	10335	Human alphaherpesvirus 3	36905	KU926312	Human herpesvirus 3 clone SuduvaxI, complete genome.|Human alphaherpesvirus 3|VRL|17-JUL-2016	36904	97.9	14	14	Human alphaherpesvirus 3	Human alphaherpesvirus 3
SRR038590	Attenuvax	11234	Measles morbillivirus	1182	FJ416068	Measles virus vaccine strain Changchun-47, complete genome.|Measles morbillivirus|VRL|05-NOV-2009	1182	96.3	4	4	Measles morbillivirus	Measles morbillivirus
SRR038589	Meruvax II	11041	Rubella virus	140	NC_001545	Rubella virus, complete genome	140	43	2	2	Rubella virus	Rubella virus
SRR038591	YF-VAX	11089	Yellow fever virus	447	NC_002031	Yellow fever virus, complete genome	447	80.1	7	7	Yellow fever virus	Yellow fever virus
SRR038588	Biopolio	138950	Enterovirus C	163008	X00925	Poliovirus type 3 leon 12 a1b sequence (P3/Leon 12 a1b).|Human poliovirus 3|VRL|22-OCT-1996	124684	99.7	61	59	Enterovirus C	Human poliovirus 1, Human poliovirus 3, Enterovirus C, Human poliovirus 2
SRR038592 and SRR043090	MMR-II	11234	Measles morbillivirus	479	FJ416068	Measles virus vaccine strain Changchun-47, complete genome.|Measles morbillivirus|VRL|05-NOV-2009	479	96.1	3	2	Measles morbillivirus	Measles morbillivirus
SRR038592 and SRR043090	MMR-II	1979165	Mumps rubulavirus	2786	FJ211586	Mumps virus strain JL1, complete genome.|Mumps rubulavirus|VRL|01-APR-2009	2786	100	8	8	Mumps rubulavirus	Mumps rubulavirus
SRR038592 and SRR043090	MMR-II	11041	Rubella virus	17	NC_001545	Rubella virus, complete genome	17	29.5	2	2	Rubella virus	Rubella virus

## Sheet: Table S6
Table S6. Summary table of viruses detected using the LABRADOR pipeline in clinical samples of pneumonia patients. Viruses detected with reads classification and mapping approaches were merged with viruses detected in de novo approach by taxid number, thus for viruses for which more than one reference was found for mapping the number of classified contigs was replicated for all references. In the…
		reads classification with Kraken2 and mapping						contig assembly and classfication
Sample	taxid	scientific name assigned by Kraken2	sum of reads assigned by Kraken2 till Family	id of reference sequence used for mapping	reference name	mapped reads	coverage %	contigs classifed (nt)	contigs classifed (aa)	taxonomic name (nt)	taxonomic name (aa)
WIV02	2697049	Severe acute respiratory syndrome coronavirus 2	209	NC_045512	Wuhan seafood market pneumonia virus isolate Wuhan-Hu-1, complete genome	209	74.5	6	6	Severe acute respiratory syndrome coronavirus 2	Severe acute respiratory syndrome coronavirus 2, Severe acute respiratory syndrome-related coronavirus
WIV02-2	2697049	Severe acute respiratory syndrome coronavirus 2	1238	NC_045512	Wuhan seafood market pneumonia virus isolate Wuhan-Hu-1, complete genome	1233	94.2	9	9	Severe acute respiratory syndrome coronavirus 2	Severe acute respiratory syndrome coronavirus 2
WIV02-2	166122	Human endogenous retrovirus K113	13687	AF074086	Homo sapiens tandemly repeated human endogenous retrovirus HERV-K (HML-2.HOM), complete sequence.|Homo sapiens|PRI|26-JUL-2016	975	60.6	16	9	Human endogenous retrovirus K113	BeAn 58058 virus, Monkeypox_virus
WIV04	2697049	Severe acute respiratory syndrome coronavirus 2	1679	NC_045512	Wuhan seafood market pneumonia virus isolate Wuhan-Hu-1, complete genome	1679	99.8	6	6	Severe acute respiratory syndrome coronavirus 2	Severe acute respiratory syndrome coronavirus 2
WIV04-2	2697049	Severe acute respiratory syndrome coronavirus 2	16282	NC_045512	Wuhan seafood market pneumonia virus isolate Wuhan-Hu-1, complete genome	16254	100	1	1	Severe acute respiratory syndrome coronavirus 2	Severe acute respiratory syndrome coronavirus 2
WIV04-2	1332244	Influenza A	172	NC_026425	Influenza A virus (A/Shanghai/02/2013(H7N9)) segment 4 hemagglutinin (HA) gene, complete cds	155	98.6	2	3	Influenza A virus (A/Shanghai/02/2013(H7N9))	Influenza A virus (A/duck/Mongolia/867/2002(H7N1))
WIV04-2	166122	Human endogenous retrovirus K113	11040	AF074086	Homo sapiens tandemly repeated human endogenous retrovirus HERV-K (HML-2.HOM), complete sequence.|Homo sapiens|PRI|26-JUL-2016	938	54.3	7	2	Human endogenous retrovirus K113	BeAn 58058 virus, Monkeypox_virus
WIV05	2697049	Severe acute respiratory syndrome coronavirus 2	658	NC_045512	Wuhan seafood market pneumonia virus isolate Wuhan-Hu-1, complete genome	657	97.4	19	19	Severe acute respiratory syndrome coronavirus 2	Severe acute respiratory syndrome coronavirus 2, Severe acute respiratory syndrome-related coronavirus
WIV06-2	2697049	Severe acute respiratory syndrome coronavirus 2	1220	NC_045512	Wuhan seafood market pneumonia virus isolate Wuhan-Hu-1, complete genome	1215	97.6	19	10	Severe acute respiratory syndrome coronavirus 2	Severe acute respiratory syndrome coronavirus 2, Severe acute respiratory syndrome-related coronavirus
WIV07	2697049	Severe acute respiratory syndrome coronavirus 2	366	NC_045512	Severe acute respiratory syndrome coronavirus 2	366	84.4	16	16	Severe acute respiratory syndrome coronavirus 2	Severe acute respiratory syndrome coronavirus 2, Severe acute respiratory syndrome-related coronavirus
WIV07-2	2697049	Severe acute respiratory syndrome coronavirus 2	2605	NC_045512	Severe acute respiratory syndrome coronavirus 2	2601	99.8	3	3	Severe acute respiratory syndrome coronavirus 2	Severe acute respiratory syndrome coronavirus 2
WIV07-2	1332244	Influenza A virus (A/Shanghai/02/2013(H7N9))	8803	NC_026425	Influenza A virus (A/Shanghai/02/2013(H7N9)) segment 4 hemagglutinin (HA) gene, complete cds	8510	98.7	3	3	Influenza A virus (A/Shanghai/02/2013(H7N9))	H7N9 subtype Influenza A virus
WIV07-2	1332244	Influenza A virus (A/Shanghai/02/2013(H7N9))	8803	MH667569	Influenza A virus (A/chicken/Shandong/3424/2016(H9N2)) segment 1 polymerase PB2 (PB2) gene, complete cds.|Influenza A virus|VRL|31-DEC-2019	53	88.8	3	3	Influenza A virus (A/Shanghai/02/2013(H7N9))	H7N9 subtype Influenza A virus
